# Supplementary material for: Inference of phenotype-relevant transcriptional regulatory networks elucidates cancer type-specific regulatory mechanisms in a pan-cancer study
Source: NPJ Syst Biol Appl. 2021 Feb 8;7:9. doi: 10.1038/s41540-021-00169-7 (PMC7870953; doi:10.1038/s41540-021-00169-7)
Supplement: Supplementary file 4 — Supplementary Data 3 [file 41540_2021_169_MOESM4_ESM.xlsx]

## Sheet: TCGA vs. TREG
Cancer Type	pval (Degree preserving randomized test)	pval (Degree distribution preserving randomized test)
ACC	< 0.0002	< 0.0002
BRCA	< 0.0002	< 0.0002
COAD	< 0.0002	< 0.0002
ESCA	< 0.0002	< 0.0002
GBM	< 0.0002	0.0496
LGG	< 0.0002	0.0056
LIHC	< 0.0002	0.0026
LUAD	< 0.0002	0.0136
LUSC	< 0.0002	< 0.0002
OV	< 0.0002	< 0.0002
PAAD	< 0.0002	< 0.0002
PCPG	< 0.0002	0.0046
PRAD	< 0.0002	< 0.0002
READ	< 0.0002	< 0.0002
SKCM	< 0.0002	< 0.0002
STAD	< 0.0002	< 0.0002
TGCT	< 0.0002	< 0.0002
THCA	< 0.0002	< 0.0002

## Sheet: GTEx vs. TREG
Tissue Type	pval (Degree preserving randomized test)	pval (Degree distribution preserving randomized test)
Adrenal Gland (ACC)	0.0006	< 0.0002
Breast (BRCA)	< 0.0002	< 0.0002
Colon (COAD)	< 0.0002	< 0.0002
Esophagus (ESCA)	< 0.0002	< 0.0002
Brain (GBM)	0.0028	0.0004
Brain (LGG)	< 0.0002	< 0.0002
Liver (LIHC)	< 0.0002	< 0.0002
Lung (LUAD)	< 0.0002	0.0138
Lung (LUSC)	< 0.0002	< 0.0002
Ovary (OV)	0.017	0.0226
Pancreas (PAAD)	< 0.0002	< 0.0002
Adrenal Gland (PCPG)	0.0018	< 0.0002
Prostate (PRAD)	0.001	0.0016
Colon (READ)	< 0.0002	< 0.0002
Skin (SKCM)	< 0.0002	< 0.0002
Stomach (STAD)	< 0.0002	< 0.0002
Testis (TGCT)	< 0.0002	< 0.0002
Thyroid (THCA)	< 0.0002	< 0.0002
