# Supplementary material for: Inference of phenotype-relevant transcriptional regulatory networks elucidates cancer type-specific regulatory mechanisms in a pan-cancer study
Source: NPJ Syst Biol Appl. 2021 Feb 8;7:9. doi: 10.1038/s41540-021-00169-7 (PMC7870953; doi:10.1038/s41540-021-00169-7)
Supplement: Supplementary file 6 — Supplementary Data 5 [file 41540_2021_169_MOESM6_ESM.xlsx]

## Sheet: ACC
	Top 100 TFs (InPheRNo)	Top TFs (MRA)	Top TFs (Context-restricted)	Top TFs (Differential network)	Top TFs (Most significant change in expression)	Top TFs (Simplified-InPheRNo)	Top TFs (Context-specific)
0	KLF5	CREM	VDR	ETV6	NANOGP1	KLF5	TFCP2L1
1	RUNX1	TFCP2L1	RUNX1	RHOXF1	NR5A1	ELF3	TCFL5
2	ELF3	VTN	NR1H4	VDR	VTN	EHF	SREBF1
3	GRHL2	DDIT3	ETV6	TFAP2C	FOXP4	CDIP1	MYRF
4	OVOL1	ZNF584	RHOXF1	ZEB1	NR0B1	POU6F1	LITAF
5	ZBED2	MEF2B	MEIS2	HOXB2	GRHL2	ELF4	MITF
6	ZNF563	FOXN4	VTN	JUN	FOXQ1	VDR	EAF2
7	EHF	ZNF576	CEBPA	HOXB4	NR1H4	OVOL1	BHLHA15
8	PRDM1	HESX1	STAT2	MEIS2	KLF5	RUNX1	ZBTB18
9	FOXA1	ZNF710	ETV1	RUNX1	SOX4	TUB	NFE2
10	VDR	BARX2	NFE2L3	YBX3	ZHX3	NFE2L3	POU3F1
11	RORC	RUNX1	DMRTA1	HOXA5	HOXD8	SALL2	LEF1
12	NR1I3	NHLH1	SUB1	PRRX1	MYT1	ZNF540	NR0B1
13	SPDEF	BHLHA15	HMGB2	NR1H4	GRHL1	MYB	ZBED1
14	OVOL2	RELA	TFAP2C	EOMES	OVOL2	OVOL2	NPAS1
15	CREB3L1	OVOL2	FOXP4	HEY1	HOXA4	GRHL2	SUB1
16	ZHX3	OVOL1	CERS4	ZBTB42	HOXD4	NPAS3	HES4
17	MYT1	NR5A1	DDIT3	SIX4	HMGA1	SP1	GRHL3
18	ELF1	EHF	JUN	ZNF552	OVOL1	ELF1	TBX6
19	ZNF532	POU3F1	HMGXB3	NFE2L3	MYCL	MYT1	MEF2B
20	HMGA1	CDIP1	ZBED1	VTN	MEIS1	ETV6	PKNOX1
21	TUB	FOXQ1	FOXC1	HAND1	TOX3	PLAGL2	RFX2
22	TEAD3	ARID5B	LHX6	CERS4	TEAD3	ZNF25	TOX2
23	THAP3	LITAF	ZNF311	HOXA13	ZNF275	TEAD3	IRF5
24	BATF	NPAS1	HMGB3	FOSL2	SMARCC1	ETV7	CREM
25	KLF15	THAP3	TFAM	BCL11B	PAX6	ZSCAN18	ZNF516
26	ELF4	ZNF217	ARID5B	ETV1	ELF3	IRF1	PLAGL1
27	ZEB2	SOX4	MBD2	CEBPD	ZNF160	ZNF471	SOX13
28	ARID1A	GRHL2	HEY1	ZNF671	HOXD9	ZHX3	RARB
29	PLAGL2	FOXP4	PGR	KDM5D	ZEB2	PEG3	MTA3
30	FOXQ1	STAT3	FOSL2	ZNF880	EHF	E2F8	JDP2
31	SALL2	ATF6B	HES1	FOXP4	SP3	KLF15	NFYB
32	HNF4G	PAX6	SIX4	ATOH8	NFE2L3	HMGA1	FOXO4
33	IRF4	ZNF18	MAFB	IRX3	RORA	NFKB1	HESX1
34	FOXP1	ELF3	SMAD6	TUB	CREM	AHR	MAFA
35	ZBTB4	KLF5	ESR2	TCF4	ETV3	ZNF181	FOXN3
36	BHLHE41	TFDP1	FOXJ2	ARID5B	PEG3	ZNF404	PINX1
37	YBX3	ZGLP1	PLAGL2	ZNF30	ZNF641	DEAF1	ZNF275
38	ZBTB42	MAFA	MAX	MAFB	NKX3-1	HES2	NHLH1
39	NPAS3	E2F6	KLF7	NR4A1	MSX1	ZNF552	RXRA
40	MYB	NCOR1	PATZ1	EVX1	GATA6	ZBTB47	HMGXB3
41	MBD3	CERS6	BCL11B	HOXB13	ZBTB42	RREB1	KLF13
42	ZNF576	NR1I3	TERF2	SMAD6	HESX1	MBD3	FOXJ1
43	PAX6	CAMTA1	ESRRA	HOXD11	HOXA7	FOXA1	PRKRIR
44	CERS2	TEAD3	HEYL	HOXB3	ZNF217	REL	FOXC1
45	AHR	MECOM	PRRX1	TRPS1	TFCP2L1	BATF	NFIA
46	ZNF540	ELF5	YBX3	NFKB2	NCOR1	ZEB1	FOXQ1
47	CDIP1	NR0B1	ZBTB42	SIX1	AP5Z1	ZNF217	FOXO3
48	ZNF423	MXD1	HOXB2	CEBPA	FOXJ1	PITX1	YBX2
49	ZBTB7A	MBD3	GATA6	OSR2	RUNX1	MYBL2	POU2F2
50	ZGLP1	ZNF653	PREB	TEAD3	ZNF189	RUNX3	HOXD1
51	ZBTB47	TP53	VEZF1	PROX1	HOXA5	TCF4	SMAD3
52	NR5A2	ELF1	HAND1	ZNF691	TBX3	ZSCAN30	GATA5
53	FOXP4	HOXD4	ZNF572	HOXA1	CREB1	IRF6	ZXDC
54	AFF1	POU3F2	HOPX	ZNF281	DBP	RELB	TFAP2E
55	HOPX	PLAGL2	IRF2	HOXA4	PATZ1	CREB3L1	ATF4
56	ZNF524	PINX1	HIVEP3	RORC	SATB2	ZEB2	ZNF697
57	ZNF552	IRX2	TUB	HOXD8	TWIST1	ZNF569	TFEB
58	RORA	IRF4	PEG3	STAT2	ZNF75D	ZBTB7B	MAFG
59	IKZF1	GRHL3	TSC22D1	PEG3	RELA	THAP3	ARX
60	TCF3	CREB3L1	ZEB1	RCOR2	ZNF616	TEAD4	NFE2L1
61	RERE	NFE2L3	EOMES	PATZ1	HHEX	ARNT2	ZNF18
62	FOXN2	SP3	ARID3A	HOXD9	LITAF	MECOM	DDIT3
63	TCF21	MTF1	SOX13	AFF3	ZNF552	ASCL2	MAX
64	POU2F3	UBP1	TFCP2	HOXD13	HNF4G	GATA6	VTN
65	RCOR2	MYT1	NRL	ZFPM1	ZNF532	ZNF600	NR5A1
66	RREB1	TOX2	ESRRG	KLF7	ELF1	ZNF671	ZNF189
67	ZEB1	DBP	RELA	TFCP2	DDIT3	ZGLP1	FOXP4
68	SATB2	SPDEF	CEBPD	HMGB3	POU6F1	ZBED4	ZNF641
69	NFIX	THAP8	ZNF691	PGR	ARID1A	ZNF653	NFIB
70	IRF8	THAP7	CREB3L1	ZFY	HMBOX1	STAT6	RARA
71	IRF6	MYSM1	SIX1	GTF2IRD1	TFAP2A	POU2F3	ELK1
72	ID4	ZNF146	GTF2IRD1	HEYL	ZNF281	SP3	BCL11A
73	PROX1	RUNX2	TOX2	BCL6	NR1D1	ZNF302	TBX15
74	SPI1	ZBTB46	KLF10	PLAGL2	ELF5	MEF2C	TP73
75	ZNF688	NFKB1	PIAS3	SP6	ZBTB18	PRDM1	FOXN4
76	ZBED4	SOX9	PRKRIR	PAX8	SSRP1	RCOR1	MESP2
77	ZNF281	GRHL1	KLF4	ZNF394	ZNF836	SPDEF	TCF7
78	PRRX1	REL	LITAF	HES1	GRHL3	ZNF559	MYCL
79	TCF12	SMAD3	TULP3	AHR	ZNF540	CREB1	ZBTB7C
80	ZNF710	RHOXF1	MBD4	RELB	ZNF226	ZNF132	BHLHE22
81	TCF4	PRKRIR	AFF3	FOXC1	MEF2B	ETV1	NR2C1
82	ARID5B	BACH1	HMGB1	HOXB9	TFDP1	PKNOX2	ST18
83	RARG	MTA2	FOXO3	ETV7	NR2C1	THAP7	KLF7
84	TOX3	ZFHX4	RERE	ZNF276	ZNF710	ARNTL2	NKX6-3
85	CUX2	PAX9	SP6	DNAJC1	ELK1	SMARCC1	NPAS2
86	CERS6	ZBED4	CREBL2	HOXA9	IRF7	FOXQ1	ZSCAN31
87	PPARA	PRDM1	PROX1	GATA2	BHLHA15	ZNF688	BARX1
88	SOX4	PRDM2	BCL6	TGIF2	FOXO4	NR2F6	CREB5
89	POU6F1	CUX2	MESP2	MYT1	KLF13	ZBED2	NANOGP1
90	REST	ZNF275	SOX4	BHLHE41	ZNF75A	HLF	CREB3L2
91	ETV6	IKZF1	ZNF599	HHEX	STAT3	REST	TRERF1
92	ZNF653	ZNF688	NFATC2	TULP3	ZNF219	ZNF446	ZMIZ2
93	TSC22D4	STAT1	DNAJC1	ZBTB16	ZNF644	ZBTB16	CARHSP1
94	NR2F6	NANOG	ZFY	HOXA6	ZNF576	FOXM1	SALL4
95	SMARCC2	ZNF446	OSR2	ZNF775	PROX1	ZNF512	FOXO1
96	TBX3	PIAS3	AHR	TSC22D1	MYBL1	FOXN1	POU5F1
97	GATA6	ZNF775	EVX1	GATA6	DLX5	ZBTB42	NR1I3
98	NCOR2	ZMIZ2	NRF1	PREB	ZSCAN16	YBX3	HSF2
99	SOX9	ST18	HOXA5	HOPX	ZFHX4	SOX5	HMGB3

## Sheet: BRCA
	Top 100 TFs (InPheRNo)	Top TFs (MRA)	Top TFs (Context-restricted)	Top TFs (Differential network)	Top TFs (Most significant change in expression)	Top TFs (Simplified-InPheRNo)	Top TFs (Context-specific)
0	RUNX1	SIM1	KLF8	TFAP2C	IRX3	TRPS1	TOX2
1	ZNF552	TOX2	WT1	KLF8	KDM5D	GATA3	TFCP2L1
2	GATA3	FOXI1	NFE2	KDM5D	FOXQ1	ZNF552	LEF1
3	MYB	LMX1B	MLXIPL	MEIS1	ID1	RUNX1	MYRF
4	CERS2	HIVEP3	NFATC1	HNF4G	HOXC9	GLI3	ZBED1
5	FOXA1	TRPS1	IRF6	PEG3	ZNF552	IRX5	ZNF516
6	SNAI2	SREBF1	NKX2-8	PKNOX2	FOXA2	MYB	SREBF1
7	AFF3	MYRF	GATA5	NKX2-8	MYRF	ESR1	SUB1
8	ZNF281	ZBTB41	SIX2	SOX6	TFAP2A	FOXA1	HOXD1
9	ZBED2	ID1	DMRT2	MLXIPL	HOXC10	FOXA2	NFE2
10	ZBTB41	ZNF219	SP5	FOXA3	IRX5	KDM5B	ARX
11	PRRX1	TFAP2B	ASCL4	NFATC1	SIM1	GRHL2	SALL4
12	TRPS1	TRERF1	RXRG	WT1	KDM5B	ZNF217	RFX2
13	ESR1	ZNF652	NR1H3	FOXI1	HOXC8	TFAP2C	NKX3-2
14	PPARA	TFAP2A	ZNF648	INSM1	HOXC13	IRX3	BCL11A
15	MYRF	PPARA	SOX6	VDR	MYB	PBX1	FOXC1
16	GRHL2	ZFX	MEIS1	HOXB13	TCF21	AR	DRGX
17	FOXF1	IRX3	CREB3L1	OLIG1	FOXI1	SP1	RARA
18	TCF21	GLI3	SUB1	NPAS3	SHOX2	AFF3	RARB
19	VDR	PGR	VDR	ZNF560	SPDEF	CREB3L4	EAF2
20	BATF	IRX2	IRX2	ZNF92	HIVEP3	LMX1B	SOX13
21	PBX1	IRX5	CUX2	POU6F1	IRX1	BHLHE40	NPAS1
22	HEYL	RARA	FOXO4	LIN28A	GATA3	TFAP2A	TRERF1
23	FOXA2	GRHL1	PKNOX2	RORB	GRHL1	VDR	TBX6
24	SPDEF	CERS2	ELF3	DMRT2	ESR1	NR0B2	NR0B1
25	BHLHE40	PBX1	HMGB3	DLX2	EN1	ZNF24	FOXN3
26	PGR	HOXC12	FOXI1	SP5	FOXF1	KLF15	MITF
27	ATOH8	GATA3	TLX1	ELF3	PBX1	HNF4A	NFYB
28	KLF15	ESR1	GCM1	IRX3	CREB3L4	ETS2	SMAD3
29	CERS6	ELF2	KLF17	NFIX	TRPS1	BATF	ZBTB18
30	AR	HOXC13	RFX6	TUB	HOXC6	IRF6	SIM1
31	ELK3	ZNF354A	FOXI2	TLX1	TFAP2B	KLF5	ELK1
32	BNC2	SHOX2	POU2F3	ZBTB18	RUNX1	FOXF1	TCFL5
33	DNAJC1	TULP4	NPAS2	THRA	TFAP2C	SPDEF	JDP2
34	CREB3L4	FOXF1	HNF4G	NEUROG2	GRHL2	ZBTB41	GATA5
35	FOXQ1	SMARCE1	TUB	TFAP2B	LMX1B	GRHL1	TBX15
36	BCL6B	DRGX	TP53	TRPS1	GLI3	CDIP1	LITAF
37	KLF5	TOX4	SOX15	IRF6	ZNF766	ESRRA	TFEB
38	GLI3	ONECUT3	CREB3	IRX2	ZNF107	TFAP2B	ZNF189
39	MEIS3	ATF7	PLAG1	BARX2	TBX15	PIAS3	HMGXB3
40	RORC	BNC2	LEF1	SOX3	ZBTB41	ETV6	PGR
41	IRF6	ELF5	OSR2	SIX2	ATOH8	ATOH8	FOXO1
42	CERS4	KDM5D	DLX2	TP63	FOXA1	ETV3	NFIA
43	REST	ZNF836	TAL2	NR2F2	NR1H4	PPARA	PLAGL1
44	AFF1	ZNF281	GRHL3	OSR2	ZFY	ELF4	OSR1
45	TSC22D4	BHLHE40	BARX2	SOX2	DMRT3	CERS6	NPAS2
46	ZNF775	CREB3L4	INSM1	NR0B2	TBX5	ELF3	TBX4
47	HOPX	CERS6	SOX5	MYT1	AR	E2F4	ESRRG
48	YBX3	SIX2	FOXA3	CUX2	ZNF436	PGR	YBX2
49	IRX3	NFYA	HEY1	POU3F2	PPARA	POU6F1	PKNOX1
50	BHLHE41	ZNF469	POU6F2	HMGB3	SP8	REL	FOXJ1
51	TUB	NR1H4	BCL6	FOSL2	NR0B2	ZNF587	MSX2
52	CREB3L2	ATF6	PAX9	PLAG1	ZNF92	PRRX1	PRKRIR
53	FOXP1	DNAJC1	MBD2	PAX9	HOXC11	EHF	PRDM8
54	RARG	MLXIPL	SMAD6	RP11-611L7.2	AFF3	FOXQ1	ELF5
55	SPI1	ZNF319	ETV4	ZNF90	ETS2	ZBTB7B	RUNX2
56	SATB2	PRDM16	ZNF541	OVOL1	ZNF319	FOXA3	CREB3L2
57	TFAP2C	NR2C1	NEUROG2	ZNF334	ETV3	SALL2	HAND2
58	PROX1	KDM5B	HOPX	GATA6	ZNF469	TSC22D4	TLX1
59	ETV6	ETV3	ARNTL	PAX8	PRRX1	ZBTB42	NR3C2
60	RARA	MTF1	NHLH2	TP53	HOXC12	MYRF	MAX
61	FOXN2	LEF1	ALX1	HMX1	ALX4	REST	TSC22D2
62	RCOR2	HOXC10	RORB	PITX1	ZNF239	SP3	HOPX
63	MSC	EN1	LITAF	ETV4	ZNF652	BARX2	MAFB
64	CREB3L1	TFEB	TFAP2C	RFX6	ZNF281	TUB	MYCL
65	ZNF521	TFAP2C	LIN28A	TBX1	PGR	ZNF304	ZSCAN31
66	ELF1	UBP1	BHLHA15	SOX15	KLF15	ZNF436	RXRA
67	ZNF524	SIX4	DMRTA1	RXRG	CERS2	OVOL2	HMGB3
68	ZBTB42	ZNF436	THRA	HOXD10	ZNF525	PKNOX2	TP73
69	HIC1	ARNT	NPAS3	ZBTB2	EMX2	RARG	FOXI1
70	THRA	HBP1	OLIG1	NR4A2	IRX2	PRRX2	IRX2
71	NR3C2	CSDE1	NR2F2	POU3F3	ZNF836	ZNF775	ARID5A
72	TFAP2A	ZNF552	RARB	FOXF1	PKNOX2	ELF1	TOX
73	ZFPM1	PIAS3	MYT1	SIX1	DNAJC1	ZNF75A	ATF4
74	POU2F3	KLF8	ESRRB	BCL6	E2F4	CERS2	MEF2B
75	MBD3	DDIT3	MYCN	ELF4	PROX1	FOXP1	TCF7
76	SP100	ZNF544	ZNF114	HEY1	ZNF43	OVOL1	HIVEP3
77	PRDM8	PLAG1	PEG3	HOXD13	KLF8	CREB1	ZNF697
78	ETV3	CLOCK	ZBED1	GATA5	DBX2	NFKB1	DMRT2
79	FOXE1	ZNF513	TBX4	ALX1	ZNF101	PROX1	MAFA
80	NR5A2	MBD4	ZNF697	IRX6	HNF4A	SMARCC1	IRF5
81	ZNF276	ZNF276	HES1	CDX1	ZNF24	GATA6	ZBTB10
82	OVOL2	DMRT3	PPARG	DLX1	PLAG1	ARID4B	CERS2
83	KDM5B	ZBTB2	DLX3	KLF5	ZNF443	ZNF25	PLAG1
84	EMX2	AR	FOXD2	ISX	BARX2	ZNF418	PPARA
85	E2F4	RUNX1	NFE2L1	SMAD6	BATF	ZNF606	BHLHA15
86	NKX2-1	TBX5	SP6	CREB3L1	PRDM16	MBD3	CERS6
87	AHR	FOXA2	POU4F3	HOXC9	ZNF85	POU2F3	RXRG
88	ZBTB4	ZNF92	MYRF	POU2F3	IRX4	CERS4	BARX1
89	ATF6	ZNF561	TFDP2	VTN	ZNF823	ADNP	TFAP2E
90	NR1I3	SP3	TBX1	JARID2	ESRRA	ZNF135	MYBL1
91	MLXIPL	ZNF766	FOXO6	HES2	PIAS3	HES6	GATA4
92	ZNF319	NR2F2	HES2	CERS3	BHLHE40	ZNF569	VTN
93	ZEB1	ZNF239	IRX6	SUB1	NKX2-3	AHR	ARNTL
94	ARID4B	CTCFL	NKX3-1	GATA4	EBF3	ARNT	MTA3
95	GRHL1	ZNF107	PBX3	FOXL2	TOX2	SNAI2	PRDM16
96	NEUROD6	ZNF184	HMGXB3	ZNF662	HOXC4	CDX2	PBX3
97	PIAS3	STAT3	LHX6	HOXB9	ZFX	RCOR1	KLF7
98	ELK4	DMRTA2	HOXD10	NR1H3	NFYA	NR1I2	WT1
99	ERG	ZFP62	ZNF662	SOX5	ADNP	BNC2	SMAD7

## Sheet: COAD
	Top 100 TFs (InPheRNo)	Top TFs (MRA)	Top TFs (Context-restricted)	Top TFs (Differential network)	Top TFs (Most significant change in expression)	Top TFs (Simplified-InPheRNo)	Top TFs (Context-specific)
0	KLF5	TFCP2L1	NR5A2	NR5A2	HNF4G	SALL2	TFCP2L1
1	SALL2	RXRA	HES2	NR0B2	NEUROD6	TUB	RXRA
2	ZBTB4	YBX2	NR1H4	NR1H4	PITX2	HNF4G	YBX2
3	ELF3	HOXD1	NR0B2	PAX8	CDX2	ELF3	HOXD1
4	VDR	GATA5	CREB5	SOX1	IRX1	KLF5	MYRF
5	TUB	MYRF	CREB3L3	FEV	GATA6	PPARG	GATA5
6	OVOL1	BCL11A	TBX4	TFAP2C	CDX1	FOXA3	BCL11A
7	CERS4	ZBTB18	YBX3	IRX5	MYB	CDX1	ZBTB18
8	HNF4G	TBX6	PAX8	YBX3	ZNF512B	ZSCAN18	TBX6
9	PPARG	NR0B1	SOX30	HOXC11	HNF1A	HNF4A	NR0B1
10	SATB2	ZNF516	BCL11B	SOX2	MNX1	POU6F1	ZNF516
11	ATOH1	RFX2	MXI1	PDX1	NR1I2	ZNF471	RFX2
12	ZNF532	NPAS1	PDX1	HES2	FOXA3	GATA6	PPARG
13	NR5A2	PPARG	MTA3	FOXA1	HOXB9	ZNF569	TOX2
14	E2F8	TOX2	RFX2	CREB3L3	GSX1	VDR	NPAS1
15	GATA6	NFE2	ZNF114	NEUROD1	PDX1	HOXB9	NFE2
16	MYB	FOXD2	YBX2	RP11-611L7.2	ISX	ZNF25	FOXD2
17	FOXA3	TCF7L2	EGR4	PTF1A	NEUROD4	NFE2L3	TCF7L2
18	CREB3L1	MXD1	THRB	GBX2	ATOH1	ETS2	MXD1
19	NFE2L3	LEF1	SOX6	BCL11B	NFE2L3	FOXA2	LEF1
20	ZNF512B	SREBF1	NFIB	DMRT2	PPARG	ZSCAN30	SREBF1
21	MYBL2	SOX13	RORC	TBX4	OVOL1	ARNT2	SOX13
22	NR1I2	ZBED1	FEV	EGR4	HNF4A	NPAS3	TCFL5
23	CDX1	TCFL5	TFAP2C	ALX1	HES6	OVOL1	ZBED1
24	NEUROD6	NR3C2	PREB	IRF8	ETS2	CDX2	NR3C2
25	ETS2	SMAD3	KLF15	MXI1	SALL2	ASCL2	SMAD3
26	KLF15	MYCL	SOX15	ZBTB20	KLF5	ZNF418	MYCL
27	FOXQ1	ARX	SOX1	ZNF404	CERS4	CERS4	ARX
28	HNF1A	POU3F1	HMGXB3	CDX1	NKX2-3	CDIP1	POU3F1
29	ZNF362	NFYB	ZNF860	ISL1	ZNF626	ZNF512	NFYB
30	NPAS3	DMBX1	FOXH1	NKX2-1	HOXA11	HNF1A	DMBX1
31	ZBTB47	FOXC1	DMRT2	RORC	ASCL2	ELF4	FOXC1
32	RORC	FOXJ1	SOX2	KLF15	FOXL1	ZNF671	FOXJ1
33	ZSCAN18	RARB	BARX1	SOX6	ZNF304	ZNF540	RARB
34	E2F2	SUB1	WT1	HOXA13	BCL6	E2F8	SUB1
35	BCL6	ZSCAN31	ALX1	HOXB13	TUB	ZNF512B	NR1I2
36	POU6F1	NR1I2	TBX10	ZNF114	HOXA9	ESRRA	ZSCAN31
37	MYRF	MITF	CAMTA1	PAX7	ZNF135	ZNF302	MITF
38	ZBED2	THRB	VDR	NKX6-3	HOXB8	PEG3	THRB
39	MNX1	JDP2	HES7	MYCN	SATB2	ZNF532	JDP2
40	FOXA1	ELK1	PITX2	FOXH1	NR3C1	ZNF132	ELK1
41	TCF21	LITAF	HLF	DLX6	HOXB13	ETV7	LITAF
42	VAX2	MLXIP	CREB3L2	HAND1	FOXA2	ZNF415	MLXIP
43	FOXE1	TP73	GATA4	PITX2	FOXD2	ZNF610	TP73
44	ESR1	FOXO1	POU5F1	WT1	MECOM	HOXB6	TRERF1
45	ZNF25	TRERF1	MYCN	SOX14	ZNF418	ZNF304	FOXO1
46	ZBTB7A	NPAS2	POU6F2	ID2	ZIK1	ZNF135	TFEB
47	AR	TFEB	HAND1	GATA4	NFIC	PDX1	NPAS2
48	CDIP1	DRGX	STAT5A	SP8	BATF2	ZBTB4	DRGX
49	ELF1	PRKRIR	ID2	ZNF772	VDR	ZNF404	PRKRIR
50	ZNF540	MAX	ZBED1	THRB	HOXA13	TCF4	MAX
51	EHF	TBX15	TERF2	VTN	ZNF671	ZBTB47	TFAP2E
52	HOXB9	TFAP2E	HMGA2	POU5F1	HOXA10	TRPS1	TBX15
53	TCF4	TCF7L1	CDX1	PREB	ZNF772	ZNF528	TCF7L1
54	HNF4A	NFIB	GATA5	ONECUT3	MLXIPL	HMGA1	NFIB
55	NKX2-1	PLAGL1	SMAD3	ZNF586	TRPS1	ZNF559	FOXN4
56	AFF3	FOXN4	GRHL3	HMGA2	HOXB5	ZNF600	PLAGL1
57	ZNF524	SIM1	RARG	ELF5	ZNF677	HOXB5	NKX3-2
58	ARNT2	NKX3-2	ZBTB20	MYT1	ZNF532	ZNF606	SIM1
59	IRF8	NFIA	FOXO6	RARG	ELF3	NR1I2	NFIA
60	RUNX1	BARX1	KLF11	STAT5A	ZNF134	MECOM	MECOM
61	FOXF1	MECOM	IRX5	PRDM16	E2F8	PLAGL2	BARX1
62	ELF4	HOPX	VTN	CREB5	BCL11B	NR0B2	HOPX
63	TOX3	SATB2	PAX7	SOX15	TCF7L1	ZNF24	SATB2
64	FOXM1	RARA	BHLHA15	TULP3	PIAS3	PITX1	RARA
65	EMX2	MAF	PPARG	SOX8	ESRRA	EBF4	FOXN3
66	CREB3L3	FOXN3	GBX2	ZBTB16	HOXA7	ZFP90	MAF
67	HMGA1	TCF7	FOXJ1	HLF	HOXB6	IRF1	TCF7
68	FOXA2	TBX4	TP53	SIX1	NR0B2	FOXQ1	TBX4
69	FOXP1	GLIS3	TBX15	IRX3	ZNF362	EHF	MTA3
70	TRPS1	MTA3	NKX6-3	ZNF334	FOXF1	MYBL2	GLIS3
71	HOXA13	NFE2L1	NFIA	DMRTA2	ZSCAN18	MNX1	NFE2L1
72	NR3C1	CERS4	PRDM16	MSX1	ETV4	MYB	HMGB3
73	CDX2	HMGB3	TLX3	KDM5D	HES2	ZNF84	HMGXB3
74	IRX3	HMGXB3	NR1H3	CREB3L4	AR	ZNF134	CERS4
75	TEAD4	CREB3L2	HOXB13	VDR	YBX2	NR5A2	CREB3L2
76	RREB1	EAF2	NPAS2	HOXC12	ZNF569	TEAD4	EAF2
77	MLXIPL	CARHSP1	HES6	FOXI1	SIX4	IRX3	ESRRG
78	TP63	ESRRG	NKX2-1	TBX20	TOX3	ARNTL2	CARHSP1
79	IKZF2	ATF4	ONECUT3	DBP	ZNF528	ZNF362	ATF4
80	PROX1	VDR	TBX19	ZNF655	PROX1	MXD1	VDR
81	E2F4	FOXQ1	TBX6	TP53	SP6	BATF2	FOXQ1
82	ZEB1	CREB5	MYT1	ZNF423	ZNF812	CREB3L3	ZIC2
83	E2F1	ZIC2	FOXQ1	HOXA11	MYC	AR	CREB5
84	ESRRA	SALL4	ISL1	ZNF90	CEBPG	VAX2	GRHL3
85	BHLHE41	GRHL3	IRF6	FOXA2	IRX3	RORB	SALL4
86	MLXIP	VTN	NEUROD1	HOXB4	TFDP1	IRX1	VTN
87	CUX2	ARID5A	EAF2	ZNF425	ZNF57	SOX5	ARID5A
88	ASCL2	MLXIPL	SOX14	TBX15	MXD1	ESR1	MLXIPL
89	ZEB2	RFX5	FOXL1	POU6F1	ZNF25	ZNF334	ZNF812
90	ZBED4	ZNF812	SP8	EVX1	TCF7	ISX	RFX5
91	HEY1	PBX3	TEAD2	SHOX2	PHOX2B	DEAF1	SOX5
92	STAT6	FOXO4	RFX5	NFIB	ESR1	E2F4	FOXO4
93	GRHL2	SOX5	TULP3	HOXD13	TSC22D3	HOXA3	PBX3
94	MEIS3	IRF5	FOXP2	FOXL1	HMGA1	ZIC3	IRF5
95	ZIC3	CDX1	IRF8	NFIL3	PITX1	PBX1	CDX1
96	RORA	RFX6	ARID5B	ZNF85	ZNF75A	STAT6	RFX6
97	GATAD2B	FOXK2	RP11-611L7.2	EN2	CREB3L3	MLX	FOXK2
98	NR0B2	ZBTB10	HOXC11	HEY1	E2F4	HES2	ZBTB10
99	AHR	TBX10	ARID5A	KLF11	SIX1	AFF3	TBX10

## Sheet: ESCA
	Top 100 TFs (InPheRNo)	Top TFs (MRA)	Top TFs (Context-restricted)	Top TFs (Differential network)	Top TFs (Most significant change in expression)	Top TFs (Simplified-InPheRNo)	Top TFs (Context-specific)
0	THAP3	TBX6	THAP1	CUX2	GSX1	ELF4	TBX6
1	KLF5	NFE2L1	CAMTA1	HOXD4	NEUROD6	E2F8	NFE2L1
2	E2F8	ZBED1	CUX2	HOXA9	NEUROD4	KLF5	ZBED1
3	ZNF540	MAX	DEAF1	ZNF827	ZNF460	ZNF540	MAX
4	ELF4	SP2	SMAD3	SP8	ZBTB7A	ZSCAN18	SP2
5	YBX3	TFCP2L1	ATF4	INSM1	POU2F1	POU6F1	TFCP2L1
6	RREB1	NFYB	HOXD4	ELF4	ZNF610	THAP3	NFYB
7	SALL2	PRKRIR	ZNF581	DEAF1	ELF4	PLAGL2	PRKRIR
8	ARNTL2	ELK1	NKX6-3	SOHLH1	ZBTB20	SP1	ELK1
9	ZNF563	SREBF1	ZNF827	ZNF845	SP2	HMGA1	SREBF1
10	NFE2L1	RFX2	SUB1	IRX2	THAP3	SALL2	RFX2
11	FOXM1	MTA2	IRX2	ZFP3	NFAT5	ARNTL2	MTA2
12	UBTF	POU2F2	TBX19	HOXA5	ZNF740	MYBL2	POU2F2
13	ZNF688	MXD1	CAMTA2	ZNF14	KLF5	NFE2L3	MXD1
14	PLAGL2	ATF4	SALL1	SOX8	ZNF335	ELF3	ATF4
15	TEF	BHLHA15	ZNF764	HOXC8	ZNF576	ZNF471	BHLHA15
16	NFAT5	PLAGL1	GABPA	FOXA1	REL	DEAF1	PLAGL1
17	MYBL2	TCFL5	ATF6	GFI1	ARNTL2	REL	TCFL5
18	ZBED4	ESRRG	NR0B1	NKX6-3	ZFPM1	TUB	ESRRG
19	MXD4	YBX2	CREM	SALL1	PITX1	MXD4	CREBZF
20	HMGA1	MAFG	ZNF487	ZNF300	FOSL1	RCOR1	YBX2
21	ATOH8	CREBZF	HMGXB3	FOXG1	ZNF628	ZNF25	MAFG
22	ZBTB20	SMAD3	ESRRG	HOXC6	KLF16	VDR	SMAD3
23	AHR	PKNOX1	SOHLH1	ZNF764	RREB1	CDIP1	FOXO4
24	ZNF32	FOXO4	INSM1	ASCL2	NRF1	NPAS3	PKNOX1
25	SP1	SUB1	OSR2	OSR2	KLF3	PITX1	ZMIZ2
26	ZNF76	ZMIZ2	MESP2	BHLHE41	AR	FOXM1	SUB1
27	KLF15	ATF7	ZNF513	ZFP42	PLAGL2	ZGLP1	CEBPB
28	ZNF446	CEBPB	ELF4	ZBED4	ZNF420	PEG3	ATF7
29	REL	ZNF35	NFX1	CAMTA1	LCOR	THAP7	WHSC1
30	THAP7	WHSC1	AHRR	KLF5	NCOR2	ZBED4	ZNF35
31	RUNX1	RARB	ATF5	OSR1	MXD1	OVOL1	RARB
32	OVOL1	JDP2	DMRTA1	HMGA2	FOSL2	ZNF446	JDP2
33	ZBTB7A	NFX1	STAT5B	PAX8	ZNF48	ZBTB47	NFX1
34	CEBPB	THAP1	SNAPC4	ZNF579	ZSCAN18	TEAD4	THAP1
35	VDR	UBTF	PRDM4	ZNF467	RXRB	ZNF404	UBTF
36	ZBTB4	IRF9	ZNF596	PAX5	HMGA1	ZNF671	IRF9
37	HNF4G	MTA3	SP2	BAZ2A	SP1	ZNF688	MTA3
38	EHF	ZXDC	TOX4	ID1	THAP7	RREB1	ZXDC
39	ZNF580	CREB3	ZNF589	THAP1	ZNF627	ZSCAN30	CREB3
40	FOXN2	FOXN3	SMARCE1	HOXA2	E2F8	ZNF302	HMGB1
41	POU2F1	HMGB1	SP8	MESP2	NKX6-1	AHR	FOXN3
42	ZNF576	HMGXB3	NFE2L1	RP11-611L7.2	HOXA1	ZNF32	HMGXB3
43	CERS4	FOXJ1	MESP1	TBX20	RCOR1	E2F2	FOXJ1
44	YBX1	FOXK2	E2F7	HOXC4	ZNF415	MBD3	TOX4
45	ZGLP1	TOX4	IRF7	ZNF589	ZNF142	ETV7	FOXK2
46	RCOR1	ATF5	ZBTB40	ARNT	ZNF540	KLF15	IRF5
47	BAZ2A	IRF5	ZFAT	ZNF785	PREB	ELF1	ATF5
48	ZNF267	TRERF1	OSR1	GSC	ZNF296	ZNF569	TRERF1
49	ZSCAN18	ZBTB18	ZNF300	THRB	E2F7	ZNF415	GMEB1
50	DEAF1	GMEB1	PAX5	TBX4	ZNF569	ZNF267	ZBTB18
51	ZNF691	PINX1	ZNF408	ESRRG	WIZ	EHF	PINX1
52	SMAD7	HESX1	HMGA2	NFAT5	CREB3L4	ATOH8	HESX1
53	BCL11B	NPAS2	SMAD5	ISL1	PEG3	ETV6	NPAS2
54	FOSL1	ZBTB33	IKZF5	ZMIZ1	ZNF135	ZNF181	ZBTB33
55	PITX1	SMAD7	FOXK1	SMAD3	ZGLP1	MYT1	SMAD7
56	POU6F1	ZNF576	ZBTB8A	ZNF713	ARID1B	ZNF132	ZNF576
57	ZNF628	NR0B1	CLOCK	FOXL1	ZNF76	MXD1	TULP4
58	TUB	TULP4	SP6	SP6	ZNF844	ARNT2	NR0B1
59	E2F2	PMS1	MAFG	FOSL2	HOXC10	NFAT5	PMS1
60	FOSL2	TOX2	FOXC1	ZNF101	AHR	ZNF600	SALL4
61	NPAS3	SALL4	ZHX3	ZNF426	NCOR1	MECOM	TOX2
62	NEUROD6	NPAS1	ATOH8	RELB	ZNF691	RUNX3	ZNF143
63	ZFPM1	ZNF143	THAP4	ZNF714	HIF1A	ZNF610	NPAS1
64	ELK3	EAF2	THRB	ZFAT	ZNF471	ZBTB16	MLX
65	ZBTB47	MLX	TBX4	GATA2	CEBPB	GATA6	EAF2
66	AFF3	YY1	ARID3B	MNT	MYBL2	TEF	YY1
67	MBD3	TSC22D2	HIF1A	LIN28B	PIAS1	ZNF512	NHLH1
68	ZNF142	NHLH1	ZNF333	ZNF252P	ETS2	ZNF653	TSC22D2
69	AR	ZNF18	TFCP2L1	DBP	KLF4	RUNX1	ZNF18
70	RORC	CEBPG	SOX8	GABPA	USF1	ZNF441	CEBPG
71	TEAD4	NFE2	PKNOX1	NR2F6	CREB3	SP3	NFE2
72	ATF1	CARHSP1	BHLHE41	TSHZ1	HIVEP2	RELB	RBPJ
73	ZBED2	RBPJ	TP53	HOXB4	BCL11B	ZNF76	CARHSP1
74	RARG	SREBF2	ZBTB3	ARID3B	FOXM1	ASCL2	SREBF2
75	ARID1A	SMARCE1	BAZ2A	ID3	ZSCAN2	NFATC3	SMARCE1
76	FOXK1	STAT2	ZNF597	ATOH8	ZNF626	HES2	STAT3
77	NCOR2	STAT3	MYC	EBF4	ZIK1	HOXB9	MAZ
78	ZBTB11	MAZ	DDIT3	IRX5	ZSCAN9	ZNF559	STAT2
79	TP63	TBX15	ZNF143	TBX15	ZNF71	IRF1	ZNF664
80	ELF1	TTF1	FOSL2	ZNF683	SOX7	ZNF84	TP73
81	SNAI2	TP73	HMGB2	ATF6	HOXC11	KDM5A	TTF1
82	PRDM1	ZNF664	RELA	NR1D1	ZNF677	RXRB	TBX15
83	CREB3	MEF2B	ZNF467	ZNF217	ZNF329	ZBTB4	MEF2B
84	ZNF524	MITF	ZNF267	TP53	ZKSCAN4	BAZ2A	MITF
85	MXD1	NRF1	PLAGL1	IRX1	ATOH8	TEAD3	NRF1
86	FOXQ1	PIAS4	TBX20	IKZF5	ZNF34	SP140L	PIAS4
87	IRF6	HES4	ZNF77	FOXJ1	SALL2	ZFP90	HOXD1
88	ELK4	HOXD1	ZFP42	ZNF404	KIAA2018	EBF4	HES4
89	CREB3L1	GTF3A	ZNF335	ATF5	ELK4	ZNF418	GTF3A
90	ZNF423	NCOR2	JDP2	AHR	ZBED4	FOSL2	NCOR2
91	CREB3L4	ZNF581	ZMIZ2	EGR4	CEBPD	YBX3	PRDM4
92	GRHL2	PRDM4	ARNTL2	EOMES	CIC	RORB	ST18
93	FOXN3	ST18	THAP10	MEIS2	VENTX	MEF2C	ZNF581
94	ETV6	BCL11A	ZNF554	ZBTB40	FOXF2	ZBTB11	BCL11A
95	CUX2	KLF6	GTF2IRD2B	ZSCAN30	ZNF85	RXRG	HES1
96	CDIP1	ZNF740	NFAT5	BAZ2B	PRDM1	ZBTB48	KLF6
97	NR1I3	HES1	ELF1	ZNF772	YBX3	MYB	ZNF740
98	ZNF358	ARX	BHLHA15	ARNTL2	ZNF43	ZNF358	ARX
99	RUNX3	ELF2	PPARD	RFX1	ZNF174	ZNF576	ELF2

## Sheet: GBM
	Top 100 TFs (InPheRNo)	Top TFs (MRA)	Top TFs (Context-restricted)	Top TFs (Differential network)	Top TFs (Most significant change in expression)	Top TFs (Simplified-InPheRNo)	Top TFs (Context-specific)
0	ZBED2	NHLH1	PEG3	PEG3	OLIG2	ELF3	TFCP2L1
1	RREB1	IRF6	ZNF717	FOXP3	OLIG1	POU6F1	MITF
2	KLF5	LHX2	TCFL5	ID2	SOX8	KLF5	ST18
3	SALL2	GRHL1	ELK1	ZNF404	FOXN1	TUB	HOXD1
4	TUB	PAX6	L3MBTL4	ZNF394	ARNT2	CDIP1	RXRG
5	ELF3	PAX9	POU3F1	KLF5	HEY1	SALL2	NR0B1
6	VDR	RFX2	FOXP3	RARG	SOX2	VDR	RARB
7	ZEB2	FOXP4	TSC22D4	OTX1	ZIC3	RREB1	RFX2
8	FOXA1	NKX6-2	SIX6	IRX5	POU3F3	NPAS3	ZBED1
9	GRHL2	SOX8	THRB	NEUROD6	TSC22D4	EHF	NFE2
10	OVOL1	NR0B1	SOHLH1	SOX3	OVOL1	ZBTB47	ARX
11	ZNF423	AIRE	TBR1	CDIP1	POU6F1	ZEB1	TOX2
12	MYT1	OVOL2	ZNF394	NFATC1	TCF21	TCF4	TRERF1
13	RORC	TSC22D4	ID2	PITX1	EHF	OVOL1	FOXJ1
14	TCF4	RFX4	DMBX1	FEZF2	ETV1	ZNF25	GATA5
15	NPAS3	NEUROD2	NFATC1	PRRX1	ZEB1	ELF4	TBX4
16	ZEB1	CAMTA1	ZNF257	KDM5D	GRHL2	ARNT2	NHLH1
17	POU6F1	TFCP2L1	SRY	ZNF135	ASCL1	MYT1	LEF1
18	RUNX1	POU2F3	FEZF2	NR1D2	MYT1L	MYT1L	FOXN4
19	ZBTB47	HES5	LHX2	POU3F1	LCOR	TEAD3	ZBTB18
20	OVOL2	POU3F1	GLIS1	GSX2	NR2E1	ZEB2	IRF4
21	ZNF552	OTP	SP6	PAX8	ELF3	PEG3	TBX6
22	SOX8	ELF5	TCF23	ZNF252P	GSX1	ZNF600	ESRRG
23	MEIS3	MYCN	DNAJC1	TCFL5	POU3F4	HES2	SREBF1
24	CSDC2	STAT6	SOX3	TWIST1	LHX2	SOX8	POU3F2
25	AHR	HEY2	NEUROD6	GATA3	ZNF33B	ETV1	MAFA
26	EHF	DBX2	LHX9	LHX2	RFX4	GATA6	POU3F1
27	BATF	PKNOX2	NKX6-2	ZNF880	TCF12	ZHX3	PLAGL1
28	FOXP1	POU3F3	GRHL3	EMX2	NKX6-2	ZNF471	NPAS1
29	NEUROD6	EN2	PAX8	ZFPM2	IRF6	STAT6	ELF5
30	GATA6	KLF11	ZNF233	ZNF540	ZEB2	OVOL2	JDP2
31	HEY1	ZBED2	CDIP1	SP6	ZNF33A	NFE2L3	YBX2
32	NR2F6	LITAF	OTX1	GRHL3	POU3F2	ZNF423	BCL11A
33	TEAD3	HOMEZ	LITAF	ZNF525	FOXG1	IRF6	DRGX
34	FEZF2	GATA6	MYT1L	PPARA	FEZF2	MYB	ELK1
35	IRF6	TFAP2E	PBX3	SP8	EMX2	ZNF552	VENTX
36	NFKB2	SETDB2	RARG	IRF6	SOX21	POU3F3	ZNF516
37	THRA	SOX6	TOX	GLIS1	NR2F6	THRA	IRX2
38	AFF1	OVOL1	ZNF404	ZNF610	NPAS3	ZFP90	POU2F2
39	MYB	CREB3L2	SP8	RP11-611L7.2	DBX2	IRF1	CREB5
40	STAT6	POU3F2	TUB	IRX3	OTP	ETV7	BARX1
41	CDIP1	ZSCAN10	DMRT2	PBX3	RORC	ZBTB7B	SOX13
42	ZHX3	ZIC1	GLI1	ELK1	MSX1	PKNOX2	MESP2
43	ELF4	RORC	GSX2	NR4A3	STAT6	NR2F6	ZIC2
44	RCOR2	SOX11	EMX2	NFE2L3	RREB1	HEY1	CREB3L2
45	POU2F3	MEOX1	IRF6	PAX3	GSX2	GRHL2	TBX15
46	SOX5	IRF4	AHR	POU6F1	ZIC1	RUNX1	PRDM8
47	ZBTB42	THAP10	FEZF1	ZIC1	PAX6	ZNF540	BHLHE22
48	YBX3	SOX1	ARX	FEZF1	ZBED2	AHR	BHLHA15
49	VAX2	FOXP1	HEYL	OSR2	CDIP1	DEAF1	LITAF
50	EMX2	ZNF165	PPARA	DNAJC1	SALL2	ZSCAN18	KLF7
51	ATF1	MYT1L	OSR2	ZNF25	NR2F1	POU2F3	ZSCAN31
52	NFE2L1	GSX2	PKNOX1	DMBX1	VDR	RORB	SALL4
53	E2F8	GZF1	TEAD2	ID1	PKNOX2	FOXA1	AFF2
54	ARNT2	ZNF275	ZBTB3	IRX1	ID3	MEF2C	NKX3-2
55	KLF15	SP6	IRX5	PRRX2	NKX2-2	ZSCAN30	VTN
56	CREB3L2	BATF	ZNF33B	ID3	ZNF600	ZBED2	ZNF711
57	PAX6	PHOX2A	TFDP1	CREB3L4	ZBTB7B	E2F8	RFX6
58	THAP10	KLF4	ATF4	NKX2-1	FOXP1	TGIF1	GRHL1
59	ELF1	CREB5	ZNF25	TEAD4	SCRT2	TEAD4	SALL1
60	CREB3L1	NR2E1	ALX3	POU3F4	SOX3	ZNF217	PAX6
61	ID4	SCRT2	PRRX2	THRB	TCF4	ETV6	MEF2B
62	MYT1L	NPAS4	HMGA2	GLI1	NFKB2	POU3F2	TCFL5
63	ZIC3	VDR	HEY2	TEAD2	FOXL2	SOX5	NKX2-3
64	RARG	TGIF1	POU6F1	ZNF33B	PGR	ZNF404	SOX5
65	REST	ZNF584	RP11-611L7.2	AHR	GATA6	KLF15	RXRA
66	ZNF540	RORB	NR1D2	DMRT2	KLF5	NFKB1	ARID5A
67	TSC22D4	EMX2	MEIS2	ZNF423	NEUROD1	ZNF165	KLF12
68	LHX2	HMBOX1	ZNF252P	MEIS2	GRHL1	ZNF671	SMAD3
69	NR1I3	MSX1	SMAD9	ZNF560	KIAA2018	SP140L	SUB1
70	TCF21	LIN28B	PAX3	TFDP1	OVOL2	ZNF302	PRKRIR
71	PRDM1	ZFHX4	ZNF423	SMAD9	FOXP4	RELB	NFYB
72	FOXP4	MYOD1	E2F5	SOHLH1	THRA	ZIC3	TFAP2E
73	ZBTB7B	OLIG1	TCF7L2	NR2F2	ZNF165	TSC22D4	PKNOX2
74	CEBPB	THAP11	KDM5D	HEY2	HOMEZ	PITX1	HAND2
75	SMAD7	ASCL1	ZNF540	PROX1	SALL1	ASCL2	PAX2
76	SP100	INSM1	LHX6	ZNF436	SOX15	NFKB2	IRF6
77	PKNOX2	SUB1	EMX1	RCOR3	REST	PLAGL2	MEOX1
78	UBTF	HES6	TCF7	TOX	ID4	FOXG1	HOPX
79	ZBTB20	ETV5	BARX1	ARNTL2	CREB5	ZNF512	ZNF697
80	HES2	ZHX3	ZIC1	TBX1	BARX2	SMAD9	DMBX1
81	INSM1	FOXA1	ZFPM2	SMAD6	SATB2	SP1	OSR1
82	NFE2L3	BARX2	TBX19	ZNF329	IRF4	BATF	SOX15
83	ZNF25	SOHLH1	TWIST1	ZGLP1	SOX11	NKX6-2	SIM1
84	ZNF521	NPAS3	YY2	ZNF713	INSM1	CSDC2	FOXD3
85	ZIC1	CSDC2	HLF	HOXB9	ST18	HOXB6	TP73
86	SMAD9	SOX3	NR2F2	EN1	IKZF3	ZNF84	FOXN3
87	PEG3	THRA	PROX1	LITAF	TUB	ZNF569	IRF5
88	NR5A2	NKX2-5	AFF2	E2F4	NEUROD4	ID4	POU5F1
89	ZBTB7A	MXI1	TGIF2	PKNOX1	FOXA1	ZNF559	NPAS2
90	ZNF524	VAX2	PITX1	ZNF552	REL	HOXB9	MYT1L
91	ZBTB4	FEZF2	PRRX1	HMGA2	TFAP2C	FOXP4	PAX9
92	ETV1	SALL1	NR4A3	NEUROD1	AIRE	FEZF2	NFIA
93	SIX5	OLIG2	CREB3L4	ZNF415	SOX1	MYBL2	PKNOX1
94	ELK4	NR4A2	ZNF79	HOXD13	NEUROD2	EBF4	SOHLH1
95	ZNF532	MBD2	SMAD6	ZFY	NEUROD6	MECOM	LIN28B
96	FOXG1	TOX	NFYC	ZNF691	ZNF217	OLIG1	MEOX2
97	GATA3	E2F6	PREB	TGIF2	TEAD3	ASCL1	NKX6-3
98	SALL1	GRHL2	ID1	HOXA1	HIVEP1	MEIS3	OTX2
99	MEF2C	GMEB1	ARNT2	HLF	ZHX3	HOXB5	RFX4

## Sheet: LGG
	Top 100 TFs (InPheRNo)	Top TFs (MRA)	Top TFs (Context-restricted)	Top TFs (Differential network)	Top TFs (Most significant change in expression)	Top TFs (Simplified-InPheRNo)	Top TFs (Context-specific)
0	ZBED2	LEF1	AIRE	RARG	FEZF2	TEAD4	LEF1
1	SALL2	RFX2	GRHL1	TFAP2C	ZNF816	TSC22D4	RFX2
2	TUB	NR0B1	RARG	GRHL1	POU2F3	ZNF524	NR0B1
3	RREB1	HOXD1	EBF1	EBF1	ASCL1	ZBED1	HOXD1
4	VDR	TFCP2L1	ZBTB7C	PAX8	ZBTB18	ARID1B	TFCP2L1
5	KLF5	ZNF516	RP11-611L7.2	KLF5	GATA6	OVOL2	ZNF516
6	ELF3	POU3F1	NR0B1	RP11-611L7.2	ZNF552	MEIS2	POU3F1
7	FOXA1	ZBED1	DDIT3	AIRE	RXRG	IRX3	ZBED1
8	ZNF423	TOX2	PBX3	ZNF880	NR1I3	ZBTB38	TOX2
9	RUNX1	NHLH1	TFAP2C	CERS4	RORC	PMS1	NHLH1
10	NPAS3	ZBTB18	HEYL	ZFPM2	HES6	KLF7	ZBTB18
11	ZEB2	GATA5	ZFPM2	EMX2	CDIP1	STAT5B	GATA5
12	AHR	NPAS1	NR1H4	TBX5	ZNF711	HOXA7	NPAS1
13	TCF4	MITF	PAX8	MSX1	HMBOX1	ARID4B	MITF
14	MYT1	BARX1	FOXP2	HOXB5	TFAP2C	E2F6	BARX1
15	ZEB1	RARB	NFATC4	NR1H4	ZEB1	PINX1	RARB
16	GRHL2	ST18	BHLHA15	PRRX1	SOX11	ZNF569	ST18
17	POU6F1	HAND2	MAX	NEUROD4	GRHL2	GRHL3	HAND2
18	OVOL1	ARX	ZNF774	FEZF2	HES2	TRPS1	ARX
19	RORC	BCL11A	THAP10	HEYL	IKZF3	E2F1	NKX3-2
20	ZNF552	NKX3-2	ZNF233	HOXC8	ZBTB7B	BATF3	BCL11A
21	ZBTB47	MEF2B	CERS4	GSX1	NR2F6	NFATC2	MEF2B
22	CSDC2	TBX6	NFYB	TBX21	ZHX3	DLX3	TBX6
23	ZHX3	CREB3L2	IRF6	FOXK1	ZIC3	TEF	CREB3L2
24	THRA	SOX13	TFDP1	SATB2	FOXP4	SOX5	PKNOX2
25	EHF	PKNOX2	FOXK1	FOXG1	ZNF25	ZBTB11	TFAP2E
26	MYB	TFAP2E	E2F6	KDM5D	ZIC1	ZNF697	SOX13
27	MEIS3	RFX6	PREB	SNAI2	NR2F1	ZNF451	RFX6
28	BATF	MAFA	ATF4	ZBTB7C	RFX3	ZNF550	MAFA
29	SOX8	TCFL5	NR6A1	POU3F4	FOXG1	ZNF184	PAX6
30	NFKB2	PAX6	TOX2	IRF6	NPAS3	ZMIZ1	TCFL5
31	CDIP1	FOXJ1	TFE3	SOX1	NKX6-2	ZNF585B	FOXJ1
32	GATA6	RXRG	VAX1	TULP3	NFKB2	FOXP1	RXRG
33	NR2F6	NFE2	ZBTB46	PRRX2	INSM1	BNC2	YBX2
34	IRF6	YBX2	ESX1	HOXB8	KLF5	FOXJ3	NFE2
35	NEUROD6	PLAGL1	NHLH1	ZFP90	ZNF165	ZNF467	PLAGL1
36	FEZF2	DRGX	SOHLH2	DDIT3	IRF6	CAMTA2	DRGX
37	OVOL2	TRERF1	SATB2	PDX1	ZBTB47	NPAS1	TRERF1
38	STAT6	NFYB	GTF3A	NR0B1	NR2E1	AP5Z1	NFYB
39	KLF15	OSR1	FOXP1	BARX2	MYT1L	NFX1	OSR1
40	FOXP1	FOXC1	MSX1	TFDP1	ATF1	DLX6	FOXC1
41	RCOR2	LITAF	AHRR	TFAP2A	NEUROD4	ZBTB40	LITAF
42	TEAD3	SREBF1	BARX2	PEG3	RFX4	CERS2	SREBF1
43	HEY1	MYT1L	NEUROD4	ZNF525	VDR	HOXA5	FOXO1
44	TSC22D4	FOXO1	PIAS2	BHLHA15	DBX2	PBX4	MYT1L
45	ARNT2	TBX15	L3MBTL4	IRX3	RREB1	ZNF513	MEOX1
46	ELF4	MEOX1	PKNOX1	NPAS3	SOX21	ZSCAN29	IRX2
47	ZBTB42	IRX2	FEZF1	PBX3	SOX6	ZNF83	TBX15
48	CREB3L1	RXRA	SNAI2	ZBTB46	NKX2-2	EGR2	KLF7
49	CREB3L2	ZSCAN31	NRL	TFE3	OVOL2	ZNF433	RXRA
50	SOX5	KLF7	BARX1	NR6A1	EMX2	ZHX3	ZSCAN31
51	ZNF540	TP73	TULP3	GLIS1	THRA	RCOR3	TP73
52	SP100	PRKRIR	FOXG1	ZNF808	ZFP90	ESRRA	PRKRIR
53	ATF1	PRDM8	ARNT2	DMRTA2	EHF	ID3	SALL4
54	POU2F3	SALL4	ZNF280D	NR2F2	SOX2	NFXL1	FOXD3
55	ZNF25	FOXD3	SIX2	HOXA2	SOX3	SATB1	PRDM8
56	VAX2	IRF4	ZNF641	FEZF1	MBD2	ZSCAN30	IRF4
57	YBX3	FOXN4	SOX13	TSHZ3	TERF2	NCOR1	FOXN4
58	EMX2	NFIB	OSR1	THAP10	POU3F4	FOXQ1	NFIB
59	ID4	MYRF	ZNF273	PREB	ZNF423	GLIS2	SUB1
60	REST	SUB1	PEG3	GSX2	SOX1	JUNB	PKNOX1
61	ZBTB4	PKNOX1	EMX2	NFATC4	FOXL2	POU2F1	MYRF
62	NFE2L3	AFF2	SOX15	FEV	LHX2	TGIF2	AFF2
63	AFF1	MXI1	ZFP90	ZBTB47	TCF4	ZNF586	MTA3
64	CEBPB	MTA3	FEZF2	EBF3	OLIG1	SALL1	MXI1
65	SMAD9	FOXN3	GLIS1	E2F6	POU6F1	ZBTB21	FOXN3
66	PAX6	EAF2	TBX5	AHR	POU3F2	ZNF692	EAF2
67	TCF21	TBX2	RFX3	GATA2	SOX15	TTF1	TBX2
68	ELF1	SOX8	POU3F1	THAP4	POU3F3	ZNF423	SOX8
69	ZBTB7B	SIM1	NR2F2	SOX3	TGIF1	HKR1	SIM1
70	ZIC3	TCF7L1	GSX2	PITX1	ZNF600	FOXN1	TCF7L1
71	LHX2	CSDC2	CARHSP1	FOXP1	ZNF468	CREB1	CSDC2
72	ZNF711	SOX15	THAP4	ZNF334	HEY1	CIC	SOX15
73	E2F8	SOHLH1	NPAS3	NKX3-1	ZNF425	GLI2	SOHLH1
74	NR1I3	HOMEZ	RXRG	ZNF423	ARNT2	TFAP2E	HOMEZ
75	PKNOX2	POU3F2	CREB3	ZNF676	KLF11	ZFX	POU3F2
76	PRDM1	TCF7	POU3F4	ARNT2	OLIG2	ESR1	TCF7
77	MBD3	NFATC4	EBF3	ZNF469	PKNOX2	MBD4	NFATC4
78	SNAI2	JDP2	RARB	HOXB4	OVOL1	IRF2	TSC22D4
79	RARG	TSC22D4	SOX1	RHOXF1	ZNF217	CREB5	JDP2
80	THAP10	ELF5	SIX3	MEIS2	SALL2	HSF4	CREB5
81	MYT1L	CREB5	TSHZ3	ZNF467	SCRT2	PBX2	ELF5
82	CERS2	ELK1	NKX3-1	CREB3	TUB	USF2	ESRRG
83	TEAD4	ESRRG	DNAJC1	WT1	NEUROD1	ZBTB34	ELK1
84	NFKB1	ATF4	ATOH7	ZNF641	ZNF275	MAFK	TOX
85	RORB	TOX	ZNF449	ALX4	TEAD3	ZNF33A	ATF4
86	PEG3	HIVEP3	KLF5	GATA4	STAT6	GABPA	TSC22D1
87	ETV1	TSC22D1	PDX1	ZNF174	TSC22D4	OVOL1	TBX4
88	HES2	TBX4	WT1	NHLH1	PRRX2	ZNF296	HIVEP3
89	INSM1	PITX2	LHX9	GTF3A	NEUROD2	OTX1	PITX2
90	MEF2C	NPAS2	GSX1	ZIC3	NFIX	TSHZ3	NR1I3
91	SALL1	NR1I3	TFAP2A	MAX	GSX1	ETV1	NPAS2
92	MYBL2	ZNF697	GATA2	SOX21	ZEB2	TERF2	ZNF697
93	HSF2	HOPX	RARA	IKZF4	HMX1	ZNF398	HOPX
94	FOXP4	LHX2	TBX2	ZNF75A	ELF3	ZNF226	LHX2
95	SIX5	ZNF114	ZNF880	DLX6	PAX6	PTF1A	ZNF114
96	PRRX2	SALL1	DMRTA2	PRDM16	SOX8	ZNF394	SALL1
97	ZSCAN18	MESP2	RHOXF1	PAX3	MEOX1	RNF138	MESP2
98	DEAF1	ARID5A	AFF2	PITX2	MYCN	SETDB1	GRHL3
99	MBD2	GRHL3	SMAD7	ARID3B	NEUROD6	ZNF652	ARID5A

## Sheet: LIHC
	Top 100 TFs (InPheRNo)	Top TFs (MRA)	Top TFs (Context-restricted)	Top TFs (Differential network)	Top TFs (Most significant change in expression)	Top TFs (Simplified-InPheRNo)	Top TFs (Context-specific)
0	NR1I3	RXRA	NR1H4	HOXB9	CREB3L3	ZNF532	RXRA
1	NR5A2	VTN	CREB3L3	GRHL2	NR1H4	NR0B2	VTN
2	RORC	MLXIPL	SIM1	FOXQ1	VTN	CREB3L3	MLXIPL
3	ZNF563	TFCP2L1	ARID3C	HOXA13	GATA4	HNF4A	TFCP2L1
4	BHLHE41	CREB3L3	DNAJC1	CREB3L3	HHEX	ZBTB4	ARX
5	ZBTB4	ARX	FOXQ1	ISX	ZNF827	FOXA3	CREB3L3
6	MLXIPL	SREBF1	AFF3	FOXP3	NR1I3	KLF15	SREBF1
7	CREB3L3	ONECUT1	MEIS2	NR1H4	MLXIPL	SALL2	ONECUT1
8	ZNF532	TBX15	ISX	BHLHE41	HNF4A	HNF1A	TBX15
9	KLF15	HOXD1	SREBF1	SIM1	NR1H3	KLF5	HOXD1
10	PROX1	RFX2	NR1I2	AFF3	ONECUT2	NR1H4	RFX2
11	CERS2	NR1I3	BHLHE41	AFF4	PROX1	TFAP2C	NR1I3
12	NR1H4	PROX1	TOX2	TRPS1	NR5A2	ELF4	PROX1
13	NR1H3	NR1H3	ZBED3	FOXA1	SALL1	MLXIPL	NR1H3
14	YBX3	NR1H4	CREB5	VDR	NR0B2	PROX1	NR1H4
15	VTN	HOPX	VDR	KLF5	ONECUT1	ARNT2	HOPX
16	GRHL2	ZBED1	LHX3	OVOL1	FOXA2	NR5A2	ZBED1
17	ZNF827	ZNF516	TAL2	MEIS2	CEBPA	GRHL2	ZNF516
18	HOPX	ZBTB18	ZNF215	IRX5	HNF1A	TUB	ZBTB18
19	KLF5	MAX	FOXK2	ATF5	HNF4G	ZNF827	MAX
20	PPARA	CEBPA	HES2	DLX5	KLF15	NR1I3	CEBPA
21	NR0B2	SOX13	NR1I3	SOX6	NEUROG2	PLAGL2	SOX13
22	CEBPA	LEF1	ATF5	SOX2	ZBTB4	GLI3	LEF1
23	CUX2	TCFL5	SOX6	ZFPM1	NKX6-1	VTN	TCFL5
24	SALL2	PRDM8	MBD4	TFAP2A	PRDM2	FOXA2	CERS2
25	RCOR2	NFE2	RFX2	PAX8	HLX	RARG	ATF5
26	ZBED2	ATF5	HOXA13	PBX1	GLI3	PBX1	NFE2
27	RARG	CERS2	FOXP3	HES2	PRRX1	NR1I2	PRDM8
28	PRRX1	TBX6	L3MBTL4	ZNF671	ZNF532	YBX3	NFYB
29	RERE	NFYB	ASCL1	ZBED3	PPARA	OVOL1	TBX6
30	PLAGL2	FOXN3	TFAP2A	SPDEF	RARG	IRX1	FOXN3
31	HNF1A	IRX2	NR1H3	TULP3	IRX1	ELF3	IRX2
32	NKX2-1	SUB1	ZSCAN31	HOXD8	BHLHE41	ZMIZ1	SUB1
33	ZIC3	PRKRIR	HOXB9	DNAJC1	TBX10	CDIP1	PRKRIR
34	NR1I2	GATA5	HMGB1	LHX2	CUX2	EHF	GATA5
35	FOXA3	CARHSP1	VTN	TUB	TFCP2	ZIC3	CARHSP1
36	HNF4G	ZSCAN31	DLX5	ZNF563	FOXA3	VDR	ZSCAN31
37	IRX1	ZHX2	TBX18	HOXA5	RXRA	TCF4	ZHX2
38	NR2F6	FOXK2	SP6	SP6	ZNF563	RORC	FOXK2
39	HLF	BCL11A	ARID5A	NR1I2	MSX2	HNF4G	BCL11A
40	RXRA	MYCL	ZNF697	HOXB6	IRX2	NPAS3	FOXN4
41	ELK3	FOXN4	MBD2	MBD4	TFCP2L1	POU6F1	MYCL
42	SPDEF	SALL1	PPARA	MBD2	THRB	PIAS3	TRERF1
43	THRA	TRERF1	PBX1	MAF	TRERF1	CREB1	SALL1
44	RUNX1	YBX2	SUB1	ZNF334	TFAP2C	RUNX1	RBPJ
45	HHEX	RARA	IRF5	CREB5	NCOR2	ESRRA	RARA
46	FOXA1	LITAF	MAF	SMAD2	IKZF4	ZNF25	YBX2
47	CREB3L1	RBPJ	OVOL1	FOXP1	PBX1	SP1	LITAF
48	IKZF4	PKNOX1	TFCP2L1	HOXA10	PHOX2B	MYB	PKNOX1
49	ZNF444	SIM1	LHX9	ZNF785	RBPJ	OVOL2	SIM1
50	OVOL2	FOXJ1	ZNF684	IRX3	ZIC3	TRPS1	FOXJ1
51	ID4	TOX2	STAT2	HEY1	ZNF213	BHLHE41	TOX2
52	GTF2IRD1	NANOGP1	TUB	ZNF75A	CERS2	PRRX2	NANOGP1
53	RREB1	NPAS1	TULP3	HOXC10	RUNX2	PPARG	RARB
54	PIAS3	RARB	DRGX	NR2F1	ESRRA	HMGA1	NPAS1
55	PBX1	MEF2B	PAX8	RUNX1	FOXJ3	NFE2L3	JDP2
56	TUB	JDP2	RXRA	RORC	PRDM4	PRRX1	MEF2B
57	TCF4	HAND2	NR0B2	ASCL1	ZNF436	ETV6	HAND2
58	EMX2	NR0B1	GRHL2	ZNF254	ZNF430	HLF	NR0B1
59	NEUROD6	MITF	STAT3	EVX1	ELF4	ZNF436	THRB
60	ARNT2	THRB	TRPS1	SIX4	PIAS3	ZFP3	MITF
61	PRDM1	SALL4	FOXP1	NR1I3	VEZF1	BBX	SALL4
62	ELF1	DMBX1	RARA	TOX2	ARID5B	FOXN1	DMBX1
63	VEZF1	FOXC1	CERS4	TFAP2C	DBX2	TCF12	FOXC1
64	HIF1A	CREB3L2	DMRTA1	SATB2	MYRF	ELF1	CREB3L2
65	ATF5	GATA4	ZNF821	DBP	ZNF787	ZNF563	GATA4
66	VDR	POU2F2	STAT6	ZNF22	GRHL2	ZFP90	TP73
67	HLX	TP73	ETV5	RARA	ZNF444	GATA6	POU2F2
68	THRB	DLX3	LITAF	ARID5A	CREB1	CEBPA	ELK1
69	OVOL1	ELK1	YBX2	IRF7	RERE	NR1H3	HMGXB3
70	TCF12	HMGXB3	SOX2	ZBTB4	MTA2	ZNF787	DLX3
71	PRRX2	PPARA	ESRRA	MEIS1	ETV6	ID4	PPARA
72	GATA6	EAF2	ZNF22	ZNF783	ARID1B	CUX2	NKX3-2
73	CEBPB	NKX3-2	ZXDC	STAT6	FOXJ2	PPARA	EAF2
74	ZMIZ1	TBX10	IRX5	CERS4	HOPX	ZBTB47	T
75	ZEB2	ESRRG	NR2F1	ETV1	CREM	VEZF1	ESRRG
76	SMARCC2	T	UBP1	ZNF117	OVOL2	PRDM2	TBX10
77	PRDM2	ARID5A	ZNF512	SNAPC4	ZSCAN2	ZNF471	ARID5A
78	TFAP2C	E2F5	MXI1	HOXD9	VDR	ZNF217	E2F5
79	ZNF281	MYRF	PIAS2	ZNF844	EGR3	TEAD3	MYRF
80	MEIS3	KLF7	MAFA	STAT2	RUNX1	FOXG1	KLF7
81	ZNF524	ZNF563	GATA4	WT1	ZMIZ1	TBX5	CUX2
82	ELF4	NKX6-1	CREB3	ZXDB	PRRX2	ZNF540	ZNF563
83	FOXA2	ZIC2	MITF	PRRX2	CBFB	ZBED2	ZNF114
84	GLI2	ZNF114	NCOR1	ARNT2	YBX3	ZSCAN18	NKX6-1
85	TBX5	TFAP2E	NPAS2	ZNF697	CARHSP1	SMARCC2	ZIC2
86	ZNF213	CUX2	WT1	ZFP1	SOX4	HES2	TFAP2E
87	SATB2	TLX1	HEY1	IRF6	TSHZ3	FOSL2	TLX1
88	AR	NR5A2	ZNF662	DEAF1	BARX2	NR2F6	FOXO1
89	MYRF	FOXO1	ZFPM1	KDM5D	CDIP1	ADNP	NR5A2
90	CERS6	BARX1	PITX2	ZFP3	ZNF431	TFDP1	BARX1
91	SOX4	TFEB	ZBTB25	GFI1	HLF	POU2F3	DRGX
92	KLF7	DRGX	KLF5	PITX1	TWIST1	KDM5B	TOX4
93	ZNF589	TOX4	SRF	RXRG	ZFP3	CREB3L1	TFEB
94	CSDC2	ATF4	ZMIZ2	ZNF812	ZNF287	ZEB1	ATF4
95	ZSCAN2	NFIA	BHLHA15	PITX2	PAX9	THRA	NFIA
96	TFDP1	TSC22D2	PRDM15	HOXC9	PPARG	MBD3	TSC22D2
97	FOXF2	DMRT2	NFYB	SREBF1	NR1I2	REST	DMRT2
98	PRDM8	HLF	ZNF334	NR0B2	SOX5	BARX2	PBX4
99	EHF	MSX2	MECP2	HOXB13	RORC	ZEB2	MSX2

## Sheet: LUAD
	Top 100 TFs (InPheRNo)	Top TFs (MRA)	Top TFs (Context-restricted)	Top TFs (Differential network)	Top TFs (Most significant change in expression)	Top TFs (Simplified-InPheRNo)	Top TFs (Context-specific)
0	ZBED2	NFE2	VTN	VTN	NKX2-1	AHR	NFE2
1	BATF	MITF	NFE2	FOXG1	TBX4	VDR	MITF
2	PRDM1	HOXD1	HEY1	HEY1	TBX5	ETV7	HOXD1
3	AHR	HOPX	NR1H3	OLIG1	HAND2	KLF5	MYRF
4	RUNX1	MYRF	PPARG	ESR1	GSX1	IRF1	HOPX
5	VDR	TFCP2L1	NKX2-8	IRX1	MSX1	ELF3	TFCP2L1
6	HOPX	TBX6	ONECUT1	NKX2-8	PAX6	BATF	TBX6
7	ZNF423	TCFL5	DRGX	MYB	TBX3	NPAS3	TCFL5
8	PAX6	NPAS1	ELF5	ONECUT1	EBF3	POU6F1	NPAS1
9	NEUROD6	TBX15	LITAF	HOXD4	ZNF423	ELF4	TBX15
10	IRF4	TBX4	ETV5	PAX8	EMX2	MYT1	TBX4
11	SPI1	MEF2B	OLIG1	FEZF1	HOPX	RUNX1	MEF2B
12	FEZF2	BHLHE22	RXRG	POU3F2	EN1	TUB	BHLHE22
13	EMX2	EAF2	HOPX	HAND1	HEY2	NFE2L3	EAF2
14	MYT1	ZNF516	AFF2	ELF5	FOXJ1	ZBED2	LEF1
15	NKX2-1	LEF1	POU2F3	ARNT2	THAP10	RUNX3	ZNF516
16	THAP10	LITAF	SPDEF	GATA2	DBX2	RELB	LITAF
17	TUB	MYOD1	GATA2	TBX15	MYOD1	ZNF181	MYOD1
18	ELF3	VENTX	CEBPB	YBX3	SALL1	DEAF1	VENTX
19	ZHX3	PAX6	SPI1	OSR2	HMGB3	SALL2	PAX6
20	IKZF1	HIVEP3	LHX9	NKX2-5	HMX1	SP140L	HIVEP3
21	FLI1	CREB3L2	TBX15	LMX1B	DLX2	ZHX3	GLIS1
22	CUX2	GLIS1	TP63	FOXA2	PAX2	THRA	CREB3L2
23	NR1I3	SOX13	ARNT2	NFE2L3	NFE2	ZNF471	HAND2
24	KLF5	HAND2	ESRRG	IRX4	BATF	PRDM1	SOX13
25	ELK3	MAFA	FEZF1	TP63	IKZF3	IRF4	MAFA
26	RORC	TOX	TRERF1	SPDEF	STAT4	ZBTB47	TOX
27	ATOH1	POU3F1	PBX3	NEUROD1	ZNF281	ZNF423	POU3F1
28	STAT4	RARB	RUNX2	SALL1	WIZ	EOMES	RARB
29	EOMES	CUX2	HES2	ESRRG	HOXA13	NFKB1	CUX2
30	SP100	TCF7	SP5	ISX	NEUROD6	ZNF404	TCF7
31	THRA	ST18	YBX3	NR6A1	DLX1	PEG3	ST18
32	NR1H3	ARX	EAF2	BARX2	IRF4	THAP10	ARX
33	NPAS3	FOXJ1	IRX1	SATB2	GLIS1	FEZF2	FOXJ1
34	SALL1	SALL1	BARX2	SOX2	RUNX1	ZNF683	SALL1
35	SATB2	IRF4	MEF2B	ZIC1	SOX9	ETV6	IRF4
36	ZNF775	PRDM16	MLXIPL	IRX6	ZFPM1	IKZF1	PRDM16
37	CREB3L2	NFYB	ZSCAN31	POU2F3	ZNF775	CDIP1	NFYB
38	ELF4	NFIA	MIXL1	NR1I2	ZNF814	PAX6	DRGX
39	IRF8	DRGX	NHLH2	RORB	FOXA2	MSC	NFIA
40	ZNF683	PKNOX1	SALL4	SP5	ZNF343	ZNF84	PKNOX1
41	TCF21	PAX5	HMGXB3	ZNF512	FEZF2	ZNF25	HMGB3
42	ZFPM1	POU2F2	NFE2L3	GATA4	PEG3	ARNT2	PAX5
43	AFF3	MIXL1	NR1I2	DRGX	PBX1	NFKB2	MIXL1
44	RUNX3	HMGB3	SALL1	POU5F1	NFIA	ZNF540	POU2F2
45	ARNTL2	BCL11A	ZNF812	PBX3	AHR	NEUROD6	BCL11A
46	FOXA1	BHLHA15	ZBED2	ETV5	NEUROD4	ZSCAN30	BHLHA15
47	SOX8	NKX6-3	PLAGL1	CEBPB	SCRT2	STAT1	NKX6-3
48	ZNF563	RFX2	BATF	PPARG	ELF5	SP100	RFX2
49	MECOM	SP5	VENTX	SOX6	ZNF844	ZNF302	SP5
50	POU2F3	OSR1	TCFL5	HES2	SP140L	ZSCAN18	OSR1
51	SALL2	ELF5	PAX8	TFAP2C	CERS3	KLF15	ELF5
52	IRF1	RXRG	ST18	SP8	ZKSCAN1	EMX2	TSC22D3
53	FOXA2	TSC22D3	BHLHA15	OVOL1	PTF1A	SOX8	RXRG
54	ZBED3	HESX1	ZNF487	SOX21	HOXA11	ZNF510	HESX1
55	NFKB2	BARX1	KLF8	AFF2	ERF	POU3F3	BARX1
56	ZKSCAN1	DMBX1	NKX2-5	HNF4A	TLX1	STAT4	DMBX1
57	YBX3	T	POU5F1	DLX5	SP140	STAT6	T
58	NFE2L3	TFAP2E	FOXN1	ZNF559	ZFHX4	MECOM	TFAP2E
59	CEBPB	ZBTB20	L3MBTL4	BATF	ZMIZ1	E2F8	ZBTB20
60	ZEB2	BATF	IRF6	NR1H4	ZBED2	ARNTL2	BATF
61	MEIS3	NKX2-1	ZNF215	NFE2	ZNF317	MYT1L	NKX2-1
62	STAT1	VTN	SREBF2	IRF6	HOXD8	ZNF653	NR1I3
63	ZBTB47	NR1I3	NPAS1	RP11-611L7.2	FOXA1	ZNF441	VTN
64	NFIX	MEOX1	FOXA2	HHEX	ZNF653	ZNF267	MEOX1
65	BATF2	NPAS2	MXD1	HMGXB3	HOXA9	EHF	ZNF697
66	CERS2	ZNF697	NPAS3	FOXN1	PIAS4	RFX3	NPAS2
67	STAT2	MTA3	CEBPA	ASCL2	MLXIPL	FOXA2	MTA3
68	SMAD9	MESP2	TCF7	NEUROG3	FEZF1	ZEB1	MESP2
69	ZNF281	IRF5	JDP2	CDX2	NKX2-8	ZNF775	IRF5
70	ZNF267	GATA5	SOX6	GBX2	ELF3	OVOL1	SUB1
71	CERS4	SUB1	CREB5	GSC	PKNOX1	RREB1	GATA5
72	ZNF653	RXRA	IRX6	ARNTL	ZNF580	HMGA1	RXRA
73	PHOX2A	TP73	STAT4	PROX1	NEUROG2	ZNF559	TP73
74	NR5A2	YBX2	OVOL3	ZBED2	ZNF729	ZNF569	YBX2
75	ZNF181	FOXN4	FOXP2	KLF8	ATOH1	TCF4	FOXN4
76	LITAF	ZSCAN31	ATF4	SALL4	NKX2-2	CEBPB	ZSCAN31
77	ZNF540	MYCL	PRDM8	EN2	ZHX2	GATA6	MYCL
78	MBD3	JDP2	MAFG	ONECUT2	TCF21	ZFP90	JDP2
79	AFF1	ALX4	ARNTL	ZNF300	ZNF446	AFF3	MEOX2
80	BHLHE41	ZNF114	FOXB1	PITX2	STAT3	MSX1	FOXC1
81	FOXQ1	MEOX2	FOXN4	ONECUT3	ZNF358	POU2F3	ALX4
82	ZNF358	FOXC1	BCL11A	ETV4	GSC	ZNF708	ZNF114
83	RCOR2	ZBTB18	GLIS3	DNAJC1	NR0B2	TEAD3	ZBTB18
84	GRHL2	IRX2	OSR2	PIAS3	CUX2	FOXA3	IRX2
85	VAX2	THRB	GATA4	STAT4	HOXD9	ELK3	THRB
86	HEY2	FOXO1	ZNF519	TEAD4	ZBTB20	SMAD9	FOXO1
87	ZEB1	ETV5	MEOX1	ZNF114	ZNF563	IRF8	ETV5
88	IRX4	TBX5	MYB	PLAG1	IRX3	FOXQ1	TBX5
89	TBX3	RBPJ	HAND1	ZFP42	ZNF425	CAMTA1	RBPJ
90	BHLHE40	SREBF1	MXI1	NPAS3	ZNF711	HEY2	TOX2
91	DLX1	TOX2	NR0B1	HNF4G	ZNF181	CUX2	SREBF1
92	NR0B2	ZNF710	TEAD1	MYT1	POU5F1B	POU3F4	ZNF710
93	ARNT2	TRERF1	HOXD1	RUNX2	EVX1	ZBED3	NKX3-2
94	HHEX	NKX3-2	HHEX	MLXIPL	TUB	MEIS3	TRERF1
95	KLF15	NR0B1	ZNF512	ZNF880	DRGX	NKX6-2	NR0B1
96	CREB3L1	ZBED1	PROX1	HOXD11	FOXL2	YBX3	ZBED1
97	ELF1	RFX4	ESR1	ZNF714	MEOX2	MXD4	RFX4
98	DEAF1	CREB5	SATB2	TRERF1	ZBTB47	ZNF132	CREB5
99	ZNF711	RFX6	PAX5	MEIS1	BHLHE22	ZNF610	SOX15

## Sheet: LUSC
	Top 100 TFs (InPheRNo)	Top TFs (MRA)	Top TFs (Context-restricted)	Top TFs (Differential network)	Top TFs (Most significant change in expression)	Top TFs (Simplified-InPheRNo)	Top TFs (Context-specific)
0	ARNTL2	BCL11A	PLAGL1	PLAGL1	FOXE1	ZNF540	BCL11A
1	ZBED2	TBX6	VTN	HOXA9	TP63	ELF4	TBX6
2	YBX3	TFCP2L1	BHLHA15	VTN	NKX2-1	MYBL2	TFCP2L1
3	PRDM1	ZBTB18	ARNTL2	PAX8	TBX4	ARNTL2	ZBTB18
4	NEUROD6	NPAS1	LHX9	HOXA2	SOX2	HMGA1	NPAS1
5	FOXM1	TCFL5	ELF5	HNF4G	CERS3	FOXM1	TCFL5
6	RORC	MYRF	ZNF860	POU6F1	ZNF69	POU6F1	MYRF
7	KLF5	MITF	MEF2B	OSR2	ARNTL2	KLF5	MITF
8	TP63	NR0B1	MIXL1	HOXA3	NEUROD6	ZBTB47	NR0B1
9	BATF	NFE2	NFE2	ARNTL2	ZNF844	MXD4	NFE2
10	ZNF540	SREBF1	KLF15	CDIP1	YBX3	PITX1	SREBF1
11	SNAI2	NFYB	PAX8	ELF5	ZNF441	E2F8	NFYB
12	ZNF563	MTA3	NKX6-3	OTX2	SNAI2	ZBTB16	MTA3
13	ZNF423	BARX1	LITAF	ASCL2	TBX5	ZSCAN18	BARX1
14	RUNX1	HOXD1	PRDM8	NKX6-3	ZBED3	ZNF441	HOXD1
15	ZHX3	MXD1	TFDP1	RP11-611L7.2	DLX5	DEAF1	MXD1
16	ZBTB47	ZBED1	NFE2L1	KLF15	ZNF540	NFE2L3	ZBED1
17	ELF4	SOX15	RARB	SOX8	IRX6	YBX3	SOX15
18	MYBL2	EAF2	DRGX	TRPS1	SOX21	ZNF25	EAF2
19	MXD4	TCF7	OSR2	FOXA2	HOXA1	TEAD4	THRB
20	NPAS3	THRB	SETDB2	OLIG1	E2F7	NPAS3	TCF7
21	NR5A2	RFX2	MXI1	HOXA5	IRF6	PEG3	RFX2
22	MYT1	LEF1	NHLH2	TSC22D1	RUNX3	ZNF471	LEF1
23	AHR	NR3C2	PPARG	NR0B2	PEG3	PLAGL2	NR3C2
24	VDR	SOHLH1	TAL1	MIXL1	TBX1	E2F2	SOHLH1
25	RUNX3	FOXN3	TFCP2L1	SOX1	RORC	ZHX3	ZNF516
26	SPI1	ZNF516	CERS4	ZFP42	ELF4	RUNX3	FOXN3
27	ZBED3	TBX15	POU2F3	FOXD2	NFIC	HES2	TBX15
28	NR3C2	HMGB3	TRERF1	SATB2	ZNF197	CDIP1	HMGB3
29	RARG	IRF5	ARX	ZIC3	ZBTB20	VDR	IRF5
30	ZNF639	RXRA	TOX2	ZNF404	DLX6	ZNF671	HAND2
31	IRF4	HAND2	OVOL3	ASCL1	SOX17	THRA	RXRA
32	HOPX	YBX2	ZBED2	FOXG1	GSX1	SALL2	YBX2
33	THRA	SUB1	HIF1A	DEAF1	PLAGL2	ELF3	SUB1
34	NKX2-1	GATA5	JDP2	ZNF560	MXD4	KLF15	RARB
35	E2F2	FOXC1	HNF4G	IRX1	ZBED2	ZBTB4	FOXO4
36	ZNF267	FOXO4	ATF4	NFE2L3	FOXN1	OVOL1	FOXC1
37	ATOH1	RARB	TSC22D1	KLF8	TP73	MYT1	GATA5
38	ZBTB16	RARA	THRB	ZFHX4	ZNF33A	AHR	RARA
39	ZNF441	LITAF	OLIG1	NKX2-2	TADA2B	ATOH8	PKNOX1
40	FOSL1	PKNOX1	ST18	CDX1	HES2	RUNX1	LITAF
41	ZFPM1	FOXK2	VENTX	ONECUT3	BCL11A	TUB	NKX3-2
42	THAP10	MAFA	RFX8	ARX	MYBL2	ZBED4	MAFA
43	AFF3	NKX3-2	FOXN1	ALX4	CUX2	RCOR1	FOXK2
44	CUX2	MEF2B	SP5	HOXB8	DMRT2	ZNF181	MEF2B
45	HES2	DRGX	ASCL1	TFDP1	ZBTB47	SMAD9	DRGX
46	SALL1	HESX1	HMGXB3	SOHLH1	MYNN	ZNF423	SOX13
47	ZBTB4	SOX13	RXRG	CERS4	NEUROD4	RELB	NFIB
48	FEZF2	NFIB	HMGB2	SHOX2	NFIA	NEUROD6	HESX1
49	EOMES	OSR1	DEAF1	POU3F3	OTX1	MEF2C	OSR1
50	ATOH8	MAX	AFF3	TFAP2B	PAX9	ZEB1	MAX
51	HMGA1	TBX4	ASCL2	ISL1	FOXM1	RARG	TBX4
52	PAX6	ELK1	ZNF408	TP53	HOXD11	KLF9	ELK1
53	ELK3	TFAP2E	MAFB	PPARA	NPAS3	ZNF302	TP73
54	CERS3	GRHL3	HEY2	DRGX	HMGA1	ZNF404	TFAP2E
55	FOXE1	TP73	NR0B2	NKX6-1	HEY1	TEAD3	GRHL3
56	PLAGL2	SP5	FOXB1	TBX3	MIXL1	ETV7	SP5
57	SMAD9	PRDM8	FOXD2	POU3F2	THRA	ETV6	NR1I3
58	KLF15	TSC22D2	THAP4	NKX2-8	KLF5	ZBED2	TSC22D2
59	STAT4	NR1I3	TGIF1	HOXA1	GRHL1	ZSCAN30	TRERF1
60	NR1I3	TRERF1	NKX2-1	HAND1	JUND	SOX8	PRDM8
61	FLI1	ETV5	MYRF	ZBED2	ZNF429	RORB	PRKRIR
62	PITX1	PRKRIR	MESP2	MYOD1	TFAP2C	IRF6	ETV5
63	HIF1A	BHLHA15	TSC22D3	DMRT1	GRHL3	E2F1	BHLHA15
64	ZEB1	JDP2	CEBPA	PRDM8	SOX15	EHF	JDP2
65	POU6F1	PRDM16	HES5	RHOXF1	ZNF639	ZNF844	PRDM16
66	AFF1	ZBED3	TFAP2A	RARB	PTF1A	ZNF600	ZBED3
67	ZNF444	NFIA	GLIS3	POU2F3	FOSL2	TEF	NPAS2
68	IRF6	TOX2	YY2	MAFB	NEUROD1	MYB	ARID5A
69	FOXP1	NPAS2	ZSCAN31	GZF1	FOSL1	AFF3	NFIA
70	EMX2	ARID5A	NR1H3	LIN28B	ZNF423	FOSL1	TOX2
71	ZNF524	CARHSP1	SPI1	HEY2	NFIL3	TP63	CARHSP1
72	RCOR2	RXRG	ZNF487	ZFP57	ID2	STAT5B	RXRG
73	ZNF131	NHLH1	ZNF641	TFAP2A	ZNF91	TADA2B	NHLH1
74	AR	T	NKX2-8	TLX1	HOXC13	FOXN1	DMBX1
75	ZNF358	FOXO1	IRX1	SP8	NFE2L2	HLF	FOXO1
76	SATB2	MYCL	ZFP42	FOXN1	NR5A2	ZNF267	T
77	TUB	DMBX1	TEAD2	NKX2-1	TOX3	NR3C2	MYCL
78	ZNF683	HMGXB3	MEOX1	HMGA2	LHX5	CUX2	HMGXB3
79	CERS2	DMRT2	TSC22D2	TFCP2L1	AR	TFAP2C	DMRT2
80	TADA2B	ZSCAN31	SOX8	HES5	PITX1	ZNF415	ZSCAN31
81	TOX3	SMAD3	CDIP1	ZNF467	AFF3	SP140L	SMAD3
82	IRF8	ELF5	KLF11	SOX11	ZFPM1	IRF1	ELF5
83	GRHL3	ZNF114	POU6F1	THRB	MXD1	HOXB9	HES2
84	MSC	HES2	NPAS2	HOXA10	JARID2	PRRX2	ZNF114
85	NFKB2	FOXN4	PAX5	MEOX1	HIF1A	ASCL2	FOXN4
86	ELF3	IRF6	PKNOX1	FOXI2	FOXO4	GRHL2	IRF6
87	GRHL2	TCF7L1	MXD1	MESP2	PGR	ZNF132	VENTX
88	NFE2L3	VENTX	GZF1	SETDB2	ARID4A	ARNT2	TCF7L1
89	DEAF1	RFX6	LBX2	YBX3	ZNF814	TGIF2	HMGB2
90	DLX5	HMGB2	LCOR	ZNF641	ZNF577	REL	RFX6
91	STAT2	ATF4	NPAS1	HEY1	SHOX2	E2F4	ATF4
92	ZNF775	SALL4	HMGA2	REL	GRHL2	ZNF708	SALL4
93	ZEB2	MIER3	ONECUT3	MNX1	ZBTB16	ZNF510	ARX
94	SALL2	TP63	HOXD1	LHX5	SOX8	FOSL2	MIER3
95	IKZF1	ZNF697	ZFP57	THAP7	RARG	HMGB3	ST18
96	JARID2	ST18	KLF8	MYBL2	ZNF44	GRHL1	ZNF697
97	PROX1	ARX	FOXA2	KLF11	ZNF43	ZNF84	TP63
98	NR1H3	VTN	EGR4	ZNF334	TFAP2A	ZBED3	VTN
99	SOX8	NFATC2	ZNF664	HOXB4	KLF2	TFDP1	NFATC2

## Sheet: OV
	Top 100 TFs (InPheRNo)	Top TFs (MRA)	Top TFs (Context-restricted)	Top TFs (Differential network)	Top TFs (Most significant change in expression)	Top TFs (Simplified-InPheRNo)	Top TFs (Context-specific)
0	NFE2L1	NFE2L1	YBX2	TEAD4	MEIS1	ZNF540	NFE2L1
1	YBX3	ELK1	YBX3	FOXG1	WT1	ZEB1	ELK1
2	ZBED2	SREBF1	KLF8	FEZF2	SOX17	ELF4	SREBF1
3	CEBPB	TFCP2L1	HMGXB3	SOX2	PAX8	NR2F6	TFCP2L1
4	EMX2	FOXJ1	KLF15	KLF15	EMX2	ZNF25	FOXJ1
5	FOXA1	ZBED1	FEZF2	POU6F1	CTCFL	POU6F1	ZBED1
6	ZNF628	TBX6	PBX3	PBX3	PHOX2A	ZHX3	MITF
7	ZNF580	MITF	ZNF513	TFAP2A	NPAS3	KLF5	TBX6
8	NR2F6	RARB	IKZF2	HNF4G	KDM5D	HMGA1	RARB
9	SATB2	WT1	ZNF581	PHOX2A	ESR1	ELF3	WT1
10	ZEB1	HOXD1	TFAP2A	NR0B2	IRX2	ZNF628	HOXD1
11	BHLHE41	SALL4	TUB	MEOX1	SOX12	TEAD4	SALL4
12	AFF4	PRKRIR	MTA2	TP63	NR2F6	TUB	PRKRIR
13	RORC	ZBTB18	TCF7	ATOH8	ZNF579	ZNF787	ZBTB18
14	UBTF	BCL11A	OVOL2	KLF8	ZNF467	ZEB2	BCL11A
15	NEUROD6	YBX2	TERF1	FOXN1	CEBPB	MYBL2	YBX2
16	STAT5B	EAF2	TGIF1	IKZF2	ZFY	E2F8	EAF2
17	RARG	CEBPB	MEF2B	OVOL2	ZNF628	SALL2	CEBPB
18	TEF	TOX2	LEF1	FOXA1	ZBED2	STAT5B	TOX2
19	ZEB2	LITAF	THRB	ZBED2	SOX8	MEF2C	LITAF
20	HEY1	SUB1	POU6F1	RUNX3	STAT5B	TCF4	SUB1
21	YBX1	RFX2	MEOX1	PRRX2	FOXL1	AFF4	THAP1
22	ZBTB20	THAP1	NRF1	HOXD10	NEUROD6	CDIP1	RFX2
23	PROX1	ARX	ZNF408	HES2	HOXA13	PLAGL2	ARX
24	ZNF639	TBX4	DNAJC1	TERF1	ZNF580	CEBPB	TBX4
25	SMAD7	NFE2	THAP10	HOXC11	FOXJ1	HLF	LEF1
26	MEIS1	LEF1	CREM	YBX3	PLAGL2	FOXM1	NFE2
27	RORA	NR0B1	TEAD4	FOXA2	SATB2	TEAD3	GATA5
28	AFF1	GATA5	ATF4	RORA	MECOM	ZNF24	MAX
29	NR5A2	MAX	ZNF280D	SOX18	RFX1	RORA	NR0B1
30	ZHX3	TCFL5	TBX6	OVOL1	ERF	GATA6	TCFL5
31	ZNF691	TULP4	MITF	ZFP57	TGIF2	KLF9	TULP4
32	ZNF540	BARX1	THAP4	POU3F3	GSX1	ZBTB47	BARX1
33	SALL2	SMAD3	TCF7L2	MYOD1	ID4	NPAS3	SMAD3
34	ZFPM1	SOX13	SOX9	GLIS3	REST	VDR	SOX13
35	HMGA1	NPAS1	ZNF860	EMX2	ZNF93	OVOL2	CARHSP1
36	RCOR2	CARHSP1	SOX2	KLF5	ZNF362	ZNF510	NPAS1
37	TOX3	NFYB	SOX15	SP8	THAP8	ZNF471	NFYB
38	HLF	HMGXB3	ZFP57	ZBTB46	HOXC4	SOX8	HMGXB3
39	TBX3	FOXO4	BCL11A	TSC22D3	ZNF384	ZNF579	FOXO4
40	ELF4	SOX7	TP53	TGIF1	BHLHE41	PRRX2	SOX7
41	STAT2	CTCFL	AFF2	NPAS3	PROX1	RORB	CTCFL
42	NR3C2	TBX15	FOXG1	AFF2	PBX2	ARNT2	TBX15
43	ELK4	ESRRG	HES2	PKNOX2	HSF1	ZFP90	ESRRG
44	KLF5	HEY1	NR2C1	IRX6	TULP3	ZBTB16	HEY1
45	ELF1	VENTX	HEY2	GRHL2	DBP	ZBTB4	VENTX
46	E2F8	JDP2	ZNF514	AR	SMAD6	NFE2L3	JDP2
47	ZBTB4	BHLHA15	ZFP91	REST	SIX4	YBX3	BHLHA15
48	TUB	ZNF35	NFIB	TUB	ZBTB20	RELB	ZNF35
49	PRDM8	ATF7	CREB3L2	GLIS1	SIX5	HEY1	ATF7
50	ZNF581	MEOX2	FOXK2	DNAJC1	ZNF837	PEG3	ZNF697
51	REST	ZNF697	OLIG3	NFE2L3	RARG	ZSCAN18	MEOX2
52	ZNF697	BHLHE22	GLIS1	IKZF3	ZNF691	CREBL2	BHLHE22
53	ZNF362	PLAGL1	CERS6	ZGLP1	NFYC	ZBED2	GLIS2
54	AFF3	GLIS2	TP73	ZFPM1	FOXF1	E2F2	PLAGL1
55	PRRX2	MAFG	PKNOX2	TCF7	SOX18	ASCL2	MAFG
56	NR1I3	HMGB3	RORA	ZNF513	JUND	EHF	HMGB3
57	CREBL2	PKNOX1	MXI1	ZNF521	ZBTB45	ZSCAN30	PKNOX1
58	ZBTB41	MEIS1	ZBTB32	PTF1A	PBX1	NEUROD6	TRERF1
59	TFAP4	TRERF1	FOXO4	HOXC6	HLF	ETV6	MEIS1
60	ZNF579	SMAD7	THAP1	DBP	ZNF540	RARG	SMAD7
61	BCL6B	POU2F2	TFAP2E	NFKB2	FOXO6	AFF3	POU2F2
62	ELF3	ZBTB33	ZNF717	MEIS2	TEAD2	ZNF441	FOXN3
63	RREB1	HES4	TCF15	NKX6-2	DNAJC1	ETV1	ZNF516
64	SOX8	FOXN3	ZNF33B	NR6A1	ETS1	E2F1	HES4
65	TEAD2	ZNF516	GLIS3	THRB	ZNF687	ZFP91	ZBTB33
66	VDR	FOXK2	TADA2B	YBX2	ZBTB18	OVOL1	FOXK2
67	SPI1	ATF4	SMAD5	GATA6	BCL11B	TEF	ATF4
68	MEIS3	STAT4	HOXC5	NKX2-8	ZBTB46	MECOM	STAT4
69	HNF4G	ZBTB20	AHRR	TP73	FEZF1	EMX2	ZBTB20
70	GRHL2	PGR	ESRRG	SOX17	MTA1	ZBTB41	PGR
71	THAP8	FOXD2	NFIA	SOX9	ELF4	SMAD9	FOXD2
72	ZNF25	KLF7	TSC22D3	ZIC3	ZNF777	FOXA1	KLF7
73	ZSCAN29	PRDM8	ZNF75D	SOX21	HEY1	NFE2L1	IRF5
74	CREB3L2	IRF5	ZBTB46	TBX3	E2F5	PITX1	PRDM8
75	MYRF	DRGX	TBX10	MYCN	HOXD4	KLF16	DRGX
76	DNAJC1	GRHL3	LITAF	FOXS1	ELK1	ZNF524	GRHL3
77	OVOL2	ST18	MBD4	EBF3	HMGA1	TGIF2	ST18
78	CREB3L1	FOXO1	NR3C2	NRF1	ZNF787	ZNF600	FOXO1
79	ATF1	MTA2	HNF4G	DEAF1	HOXB2	MXD3	MTA2
80	ID4	MYRF	ZFX	ZNF467	FOXA1	RUNX1	MYRF
81	PPARG	CREM	CAMTA1	LMX1B	RORA	HNF4G	CREM
82	SOX17	PBX2	TFE3	ASCL2	INSM1	MYB	PBX2
83	ZNF423	CREB5	EBF4	FOXA3	ATF1	ZNF84	CREB5
84	ETS1	ZSCAN31	IRF5	ZNF408	TBX15	ETV7	ATF1
85	GLI4	ATF1	HESX1	MYT1	ZHX3	SATB1	ZNF18
86	ZNF563	ZNF18	FOXN1	THAP10	RELA	ZNF581	ZSCAN31
87	ZNF532	MESP2	CREB3	NR2F2	TOX3	ZNF671	TCF7
88	ZBTB47	TCF7	IRF9	TBX2	PPARG	AFF1	MESP2
89	ZNF33B	MEF2B	NR6A1	HEY2	ZFP64	ZNF358	MEF2B
90	MXD3	NR3C2	GTF3A	ZBTB48	HOXB4	TFAP4	NR3C2
91	MYB	RXRA	CREB5	TOX	ZEB1	POU2F3	ARID5A
92	PPARA	CREB3L2	ATOH7	NR2C1	EVX1	SP1	E2F5
93	ZNF358	NKX2-3	CEBPA	RHOXF1	BCL6B	PPARG	GATA4
94	SNAI2	E2F5	ATOH8	MSX1	ZNF697	ZNF296	RXRA
95	CERS2	GATA4	OVOL1	SMAD6	ETS2	BBX	NKX2-3
96	FOXM1	ARID5A	MYOD1	NKX6-1	OVOL2	HSF1	CREB3L2
97	ZNF524	ZHX2	ZBTB3	IRX1	JDP2	REST	ZHX2
98	MEF2C	STAT3	HMGB2	SATB1	WIZ	SATB2	STAT3
99	FLI1	PAX7	TOX4	AHR	PRRX2	AHR	CEBPG

[truncated: 8 more sheets: PAAD, PCPG, PRAD, READ, SKCM, STAD, TGCT, THCA]
