# Supplementary material for: Inference of phenotype-relevant transcriptional regulatory networks elucidates cancer type-specific regulatory mechanisms in a pan-cancer study
Source: NPJ Syst Biol Appl. 2021 Feb 8;7:9. doi: 10.1038/s41540-021-00169-7 (PMC7870953; doi:10.1038/s41540-021-00169-7)
Supplement: Supplementary file 8 — Supplementary Data 7 [file 41540_2021_169_MOESM8_ESM.xlsx]

## Sheet: RankedTFs_PAM50_InPheRNo
	Number of target genes	Percent of target genes
FOXC1	9	1.95652
IRX1	8	1.73913
SOX8	7	1.52174
TFCP2L1	7	1.52174
FOXA1	6	1.30435
MYB	6	1.30435
ESR1	6	1.30435
MYBL2	6	1.30435
FOXM1	5	1.08696
E2F3	5	1.08696
GATA3	5	1.08696
DMRT1	5	1.08696
BCL11A	5	1.08696
FOXC2	5	1.08696
AR	4	0.869565
TP63	4	0.869565
E2F8	4	0.869565
CEBPB	4	0.869565
SOX9	4	0.869565
AFF1	4	0.869565
ELF5	4	0.869565
NFIL3	4	0.869565
RELB	3	0.652174
ZNF454	3	0.652174
AFF3	3	0.652174
ETV4	3	0.652174
TBX19	3	0.652174
RCOR2	3	0.652174
POU5F1	3	0.652174
ARNTL2	3	0.652174
E2F2	3	0.652174
FOXL1	3	0.652174
FOSL1	3	0.652174
TCF7L1	3	0.652174
ETV6	2	0.434783
NFATC4	2	0.434783
ZFP69B	2	0.434783
LMX1B	2	0.434783
RARA	2	0.434783
PGR	2	0.434783
RORC	2	0.434783
KLF11	2	0.434783
CEBPG	2	0.434783
E2F4	2	0.434783
YBX1	2	0.434783
CREB3L4	2	0.434783
BARX1	2	0.434783
ZNF74	2	0.434783
NFE2L3	2	0.434783
MSX2	2	0.434783
EN1	2	0.434783
MLXIP	2	0.434783
KLF5	2	0.434783
HHEX	2	0.434783
OTX1	2	0.434783
ZNF552	2	0.434783
E2F1	2	0.434783
DLX6	2	0.434783
HLF	1	0.217391
GLI1	1	0.217391
PRDM4	1	0.217391
WHSC1	1	0.217391
SOX6	1	0.217391
NKX3-2	1	0.217391
PINX1	1	0.217391
OSR1	1	0.217391
LHX2	1	0.217391
CERS6	1	0.217391
ZNF516	1	0.217391
ZNF24	1	0.217391
DMBX1	1	0.217391
NFAT5	1	0.217391
HMGA2	1	0.217391
ZNF500	1	0.217391
SALL1	1	0.217391
TRPS1	1	0.217391
TCF7L2	1	0.217391
ZEB1	1	0.217391
ZNF175	1	0.217391
NFIB	1	0.217391
ZNF7	1	0.217391
TERF1	1	0.217391
ZNF763	1	0.217391
DNAJC2	1	0.217391
ZNF92	1	0.217391
MEOX2	1	0.217391
POU6F2	1	0.217391
GLI3	1	0.217391
ZSCAN25	1	0.217391
PAX5	1	0.217391
HOXD8	1	0.217391
ZBTB7A	1	0.217391
ZNF644	1	0.217391
TBX3	1	0.217391
GATA2	1	0.217391
GRHL1	1	0.217391
HOXC13	1	0.217391
BHLHE40	1	0.217391
MYBL1	1	0.217391
E2F5	1	0.217391
SNAI1	1	0.217391
TRERF1	1	0.217391
ZNF391	1	0.217391
SPDEF	1	0.217391
RREB1	1	0.217391
ZNF436	1	0.217391
ZNF341	1	0.217391
PLAGL2	1	0.217391
OLIG1	1	0.217391
NPAS1	1	0.217391
ELK1	1	0.217391
ZNF467	1	0.217391
NKX2-5	1	0.217391
ZBTB2	1	0.217391
ATF4	1	0.217391
RXRA	1	0.217391
ZNF396	1	0.217391
BACH2	1	0.217391
EMX1	1	0.217391
NFIC	1	0.217391
FOXG1	1	0.217391
ZSCAN2	1	0.217391
IRX4	1	0.217391
ZSCAN32	1	0.217391
IRF8	1	0.217391
SOX11	1	0.217391
FOXP1	1	0.217391
ZNF740	1	0.217391
MEF2D	1	0.217391
SP6	1	0.217391
KDM5B	1	0.217391
ZNF292	1	0.217391
PROX1	1	0.217391
ZNF541	1	0.217391
ZNF620	1	0.217391
HMGA1	1	0.217391
ZNF793	1	0.217391
FOXP4	1	0.217391
ELF1	1	0.217391
VEZF1	1	0.217391
PPARA	1	0.217391
SP110	1	0.217391
PATZ1	1	0.217391
THAP10	1	0.217391
ZNF492	1	0.217391
ELK4	1	0.217391
YBX3	1	0.217391
STAT3	1	0.217391
GATAD1	1	0.217391
NFIX	1	0.217391
ZNF442	1	0.217391
CSDE1	1	0.217391
ZNF446	1	0.217391
ETS2	1	0.217391
CREB3L1	1	0.217391
ZNF487	1	0.217391
ALX4	1	0.217391
HMGB2	1	0.217391
ZNF319	1	0.217391
ZNF22	1	0.217391
ZBTB7B	1	0.217391
TEAD2	1	0.217391
ZNF597	1	0.217391
ZNF688	1	0.217391
SIX2	1	0.217391
HSF2	1	0.217391
ZNF521	1	0.217391
SOX30	1	0.217391
TULP3	1	0.217391
HMGB3	1	0.217391
E2F7	1	0.217391
ZNF19	1	0.217391
MNT	1	0.217391
TFDP1	1	0.217391
ZNF121	1	0.217391
MEOX1	1	0.217391
ZIC1	1	0.217391
CERS4	1	0.217391
TUB	1	0.217391
CERS3	1	0.217391
