# Supplementary material for: Inference of phenotype-relevant transcriptional regulatory networks elucidates cancer type-specific regulatory mechanisms in a pan-cancer study
Source: NPJ Syst Biol Appl. 2021 Feb 8;7:9. doi: 10.1038/s41540-021-00169-7 (PMC7870953; doi:10.1038/s41540-021-00169-7)
Supplement: Supplementary file 9 — Supplementary Data 8 [file 41540_2021_169_MOESM9_ESM.xlsx]

## Sheet: SALL2_GO
property_gene_set_id	property_gene_set_alias	property_gene_set_description	collection	negative_log10_pvalue	universe_count	user_count	property_count	overlap_count	Bonferroni	fdr_bh
GO_0014069	GO:0014069	postsynaptic density	gene_ontology	6.25736	18682	222	193	13	0.0020507	0.0020507
GO_0045211	GO:0045211	postsynaptic membrane	gene_ontology	5.79686	18682	222	212	13	0.00592109	0.00211518
GO_0005234	GO:0005234	extracellular-glutamate-gated ion channel activity	gene_ontology	5.76679	18682	222	18	5	0.00634554	0.00211518
GO_0045202	GO:0045202	synapse	gene_ontology	5.31016	18682	222	166	11	0.0181592	0.00453979
GO_0035235	GO:0035235	ionotropic glutamate receptor signaling pathway	gene_ontology	5.00379	18682	222	25	5	0.0367675	0.0073535
GO_0007156	GO:0007156	homophilic cell adhesion via plasma membrane adhesion molecules	gene_ontology	4.77539	18682	222	155	10	0.0622113	0.0103686
GO_0005887	GO:0005887	integral component of plasma membrane	gene_ontology	4.68577	18682	222	1337	34	0.0764689	0.0109241
GO_0030054	GO:0030054	cell junction	gene_ontology	4.08324	18682	222	490	17	0.306205	0.0382756
GO_0042734	GO:0042734	presynaptic membrane	gene_ontology	3.95448	18682	222	64	6	0.411883	0.0454098
GO_0005886	GO:0005886	plasma membrane	gene_ontology	3.9105	18682	222	4122	73	0.455783	0.0454098
GO_0014704	GO:0014704	intercalated disc	gene_ontology	3.87071	18682	222	42	5	0.499508	0.0454098
GO_0060079	GO:0060079	excitatory postsynaptic potential	gene_ontology	3.77206	18682	222	69	6	0.626892	0.0491727
GO_0032591	GO:0032591	dendritic spine membrane	gene_ontology	3.72866	18682	222	10	3	0.692787	0.0491727
GO_0007157	GO:0007157	heterophilic cell-cell adhesion via plasma membrane cell adhesion molecules	gene_ontology	3.72605	18682	222	45	5	0.696964	0.0491727
GO_0007268	GO:0007268	chemical synaptic transmission	gene_ontology	3.70144	18682	222	208	10	0.737591	0.0491727

## Sheet: SALL2_targets
TF	target_gene	confidence
SALL2	CADM2	0.80509
SALL2	C1orf95	0.804421
SALL2	SNRPN	0.796383
SALL2	ANXA4	0.795713
SALL2	CERS1	0.784327
SALL2	CADM3	0.779638
SALL2	SPARCL1	0.772271
SALL2	PIANP	0.762894
SALL2	ARL8A	0.762224
SALL2	GRIA1	0.756196
SALL2	STAP2	0.755526
SALL2	LDLR	0.754856
SALL2	LTBR	0.750837
SALL2	CAND2	0.748828
SALL2	BRINP2	0.739451
SALL2	DAAM2	0.734762
SALL2	PMM2	0.730074
SALL2	RNF187	0.728064
SALL2	IGDCC3	0.726055
SALL2	LAMA3	0.726055
SALL2	CTD-2554C21.3	0.725385
SALL2	SLC29A4	0.725385
SALL2	DPP10	0.718017
SALL2	CBLC	0.714668
SALL2	WDFY3-AS2	0.714668
SALL2	EPN2	0.713999
SALL2	CCAR2	0.713329
SALL2	GRIK5	0.711989
SALL2	CPE	0.70998
SALL2	GABRG1	0.70998
SALL2	KCNH3	0.70998
SALL2	TUBA1A	0.704622
SALL2	GPC5	0.695244
SALL2	ABCC3	0.694575
SALL2	MOCOS	0.694575
SALL2	ADD1	0.693905
SALL2	AQP4	0.691896
SALL2	KIF1A	0.690556
SALL2	ERP44	0.689216
SALL2	TTYH2	0.689216
SALL2	GAREML	0.687877
SALL2	SERINC2	0.687207
SALL2	PEG10	0.686537
SALL2	CTNND2	0.685867
SALL2	FXR2	0.685867
SALL2	KCNN1	0.683188
SALL2	GATS	0.681849
SALL2	MORN4	0.681179
SALL2	SLC32A1	0.681179
SALL2	MVB12B	0.680509
SALL2	IL1R2	0.6785
SALL2	ABCA3	0.67716
SALL2	CHMP4C	0.67649
SALL2	LINC00643	0.675151
SALL2	ABI2	0.673811
SALL2	ATP1A2	0.671802
SALL2	BAALC	0.671802
SALL2	APBB1	0.670462
SALL2	DSCAML1	0.669792
SALL2	DCLK1	0.665104
SALL2	PCDH10	0.665104
SALL2	TRO	0.665104
SALL2	PNMA2	0.663764
SALL2	SEZ6L	0.662425
SALL2	PCYT1B	0.661755
SALL2	HTATIP2	0.661085
SALL2	GRIA2	0.658406
SALL2	ERBB4	0.657066
SALL2	RAB6B	0.653717
SALL2	SCML1	0.653048
SALL2	VASH1	0.651038
SALL2	RP11-384F7.2	0.650368
SALL2	RP11-345P4.9	0.649029
SALL2	GPR173	0.647689
SALL2	RIMKLB	0.647019
SALL2	BACE1	0.64635
SALL2	RADIL	0.64635
SALL2	SCN1A	0.64635
SALL2	GPR157	0.64568
SALL2	SCN4B	0.64367
SALL2	OAZ2	0.642331
SALL2	BACE2	0.641661
SALL2	LIX1	0.641661
SALL2	RASSF6	0.641661
SALL2	NACAD	0.640991
SALL2	CSPG5	0.640322
SALL2	SLC35C1	0.640322
SALL2	BEND5	0.638312
SALL2	MRFAP1	0.638312
SALL2	PACSIN1	0.637642
SALL2	PFN2	0.637642
SALL2	CEACAM1	0.636973
SALL2	TMEM170B	0.636973
SALL2	WI2-1896O14.1	0.636973
SALL2	DTX3	0.636303
SALL2	SAA1	0.634293
SALL2	TFB1M	0.632954
SALL2	TUBG2	0.632954
SALL2	USP11	0.632284
SALL2	PALM	0.631614
SALL2	RP11-552D4.1	0.630944
SALL2	NGFRAP1	0.628935
SALL2	MAP2K3	0.628265
SALL2	MYL6B	0.627595
SALL2	CXXC4	0.626926
SALL2	SNAP25	0.626926
SALL2	TSTA3	0.626926
SALL2	ADCY8	0.624916
SALL2	KIRREL2	0.624916
SALL2	CARD16	0.624246
SALL2	ITM2A	0.624246
SALL2	LRRN1	0.622907
SALL2	TCEAL6	0.622907
SALL2	KDELR2	0.621567
SALL2	LRIG1	0.621567
SALL2	SLC35D1	0.619558
SALL2	BEX1	0.617549
SALL2	MAGI2	0.617549
SALL2	RNF180	0.615539
SALL2	PEA15	0.614869
SALL2	PLP2	0.614869
SALL2	TMEM136	0.614869
SALL2	RP11-620J15.3	0.6142
SALL2	LLGL1	0.61286
SALL2	RASSF2	0.61219
SALL2	LAD1	0.61152
SALL2	PRAF2	0.61152
SALL2	TAF9B	0.610851
SALL2	KCTD2	0.610181
SALL2	TTLL1	0.610181
SALL2	ANK2	0.609511
SALL2	ASTN1	0.607502
SALL2	GRIK4	0.607502
SALL2	HSDL1	0.607502
SALL2	RP11-263K19.4	0.606832
SALL2	GRID2	0.604153
SALL2	C16orf45	0.603483
SALL2	CDH20	0.602813
SALL2	DNAJC18	0.602813
SALL2	TBC1D8B	0.602813
SALL2	ENDOU	0.602143
SALL2	FBXW11	0.601474
SALL2	TSPO	0.601474
SALL2	C3orf18	0.600134
SALL2	LINC00094	0.599464
SALL2	ZNF853	0.599464
SALL2	RGL1	0.598794
SALL2	DNAJB5	0.598125
SALL2	CDH2	0.596785
SALL2	RAB39B	0.596785
SALL2	HPCAL4	0.596115
SALL2	NES	0.596115
SALL2	FAM229B	0.595445
SALL2	PNMAL1	0.595445
SALL2	RNF149	0.595445
SALL2	DLG4	0.594776
SALL2	PNMA1	0.594776
SALL2	BAI1	0.594106
SALL2	MPDZ	0.592096
SALL2	VASP	0.591427
SALL2	RGS8	0.590757
SALL2	RP11-49I11.1	0.589417
SALL2	GRM3	0.588747
SALL2	RND2	0.588747
SALL2	SLC30A7	0.588078
SALL2	SPTBN4	0.588078
SALL2	LRRC4C	0.587408
SALL2	CRTC1	0.586738
SALL2	CDK14	0.586068
SALL2	C14orf132	0.584729
SALL2	CRMP1	0.584729
SALL2	NAP1L3	0.584729
SALL2	PTCHD2	0.582719
SALL2	AIM1L	0.577361
SALL2	KDELR3	0.577361
SALL2	ZDHHC22	0.576021
SALL2	MAPT	0.575352
SALL2	LINC00925	0.574682
SALL2	ARMCX1	0.572672
SALL2	MESDC1	0.572672
SALL2	KIF5A	0.572003
SALL2	BIRC3	0.571333
SALL2	JPH4	0.569993
SALL2	CPEB1	0.567984
SALL2	HEBP2	0.567984
SALL2	FAM69B	0.567314
SALL2	ALG3	0.566644
SALL2	CNGA3	0.565975
SALL2	SMARCD3	0.565975
SALL2	NIPAL1	0.563965
SALL2	MOBP	0.563295
SALL2	PI4K2B	0.562626
SALL2	POLR1D	0.559946
SALL2	TNFRSF10A	0.559946
SALL2	EFNB3	0.559277
SALL2	NRCAM	0.557937
SALL2	GPR12	0.556597
SALL2	LRRC3B	0.556597
SALL2	FHL2	0.554588
SALL2	GFAP	0.553248
SALL2	TM6SF1	0.553248
SALL2	ABHD4	0.551909
SALL2	DNAL1	0.551239
SALL2	KCNMB4	0.551239
SALL2	PTPRA	0.551239
SALL2	KCNIP3	0.550569
SALL2	NLGN2	0.550569
SALL2	TMEM214	0.550569
SALL2	CNR1	0.54923
SALL2	LCN2	0.54923
SALL2	AMER2	0.54856
SALL2	SBK1	0.54789
SALL2	TRPC1	0.546551
SALL2	STK38	0.545881
SALL2	MPP2	0.542532
SALL2	B3GNT3	0.537843
SALL2	TMEM108	0.536504
SALL2	CASKIN1	0.535834
SALL2	GNL1	0.534494
SALL2	SLITRK3	0.534494
SALL2	YPEL4	0.534494
SALL2	CLIC1	0.533825
SALL2	TMEM255A	0.532485
SALL2	SQRDL	0.531145
SALL2	LRRN3	0.529136
SALL2	RP11-449J21.5	0.529136
SALL2	C1QL2	0.526457
SALL2	IPO13	0.525787
SALL2	PJA1	0.525787
SALL2	ARL14	0.523778
SALL2	CNTN2	0.523778
SALL2	GPSM1	0.521098
SALL2	SMAGP	0.518419
SALL2	ULK2	0.517749
SALL2	ELMOD1	0.51708
SALL2	NAT8L	0.51641
SALL2	MARCH11	0.51574
SALL2	PLEK2	0.51507
SALL2	PTPRT	0.51507
SALL2	GSG1L	0.513061
SALL2	STOX1	0.511721
SALL2	MAP1A	0.511052
SALL2	TCEAL3	0.509712
SALL2	DPYSL3	0.509042
SALL2	MAPK8IP1	0.508372
SALL2	SLC25A10	0.507033
SALL2	WRB	0.507033
SALL2	CYP46A1	0.502344

## Sheet: TUB_GO
property_gene_set_id	property_gene_set_alias	property_gene_set_description	collection	negative_log10_pvalue	universe_count	user_count	property_count	overlap_count	Bonferroni	fdr_bh
GO_0005886	GO:0005886	plasma membrane	gene_ontology	8.16404	18682	213	4122	84	2.54224e-05	2.54224e-05
GO_0007612	GO:0007612	learning	gene_ontology	6.7798	18682	213	54	8	0.000615829	0.000307915
GO_0016021	GO:0016021	integral component of membrane	gene_ontology	5.5984	18682	213	3645	70	0.00935098	0.00278615
GO_0007399	GO:0007399	nervous system development	gene_ontology	5.52219	18682	213	311	15	0.0111446	0.00278615
GO_0045211	GO:0045211	postsynaptic membrane	gene_ontology	5.22017	18682	213	212	12	0.0223401	0.00446802
GO_0030054	GO:0030054	cell junction	gene_ontology	4.8598	18682	213	490	18	0.0512216	0.0072851
GO_0014069	GO:0014069	postsynaptic density	gene_ontology	4.85815	18682	213	193	11	0.0514169	0.0072851
GO_0030425	GO:0030425	dendrite	gene_ontology	4.80373	18682	213	314	14	0.0582808	0.0072851
GO_0030659	GO:0030659	cytoplasmic vesicle membrane	gene_ontology	4.68254	18682	213	132	9	0.0770393	0.00855992
GO_0051965	GO:0051965	positive regulation of synapse assembly	gene_ontology	4.1312	18682	213	62	6	0.274194	0.0274194
GO_0045202	GO:0045202	synapse	gene_ontology	3.90608	18682	213	166	9	0.460442	0.0418584

## Sheet: TUB_targets
TF	target_gene	confidence
TUB	CERS1	0.840589
TUB	RNF112	0.820496
TUB	SRRM4	0.813128
TUB	MAP6	0.797053
TUB	DIRAS2	0.792364
TUB	TMEM198	0.784997
TUB	ULK2	0.768922
TUB	TSPYL4	0.758205
TUB	ATRNL1	0.754856
TUB	FAM83H	0.754186
TUB	PACRG	0.752847
TUB	RP11-1C8.7	0.750167
TUB	PNMA3	0.749498
TUB	PGBD5	0.746818
TUB	RIPPLY2	0.734762
TUB	FAM124A	0.732083
TUB	IPO13	0.732083
TUB	ATP6V0E2-AS1	0.730743
TUB	RGAG4	0.726725
TUB	NADK	0.726055
TUB	RNF180	0.723376
TUB	ATP2B3	0.717348
TUB	IQSEC3	0.713329
TUB	CA10	0.71065
TUB	FAM219A	0.71065
TUB	SCAMP5	0.70998
TUB	NDRG4	0.70931
TUB	S100A10	0.706631
TUB	CNKSR2	0.705291
TUB	CMTM8	0.704622
TUB	NALCN	0.700603
TUB	PLS1	0.700603
TUB	MPDZ	0.698593
TUB	CAND2	0.697254
TUB	GPR162	0.695914
TUB	RADIL	0.695914
TUB	SLC7A14	0.695914
TUB	DZIP3	0.693905
TUB	APBA2	0.692565
TUB	INA	0.690556
TUB	AMER2	0.688547
TUB	FLRT1	0.687877
TUB	SEPHS2	0.686537
TUB	PRRT4	0.685867
TUB	SPOCK3	0.685867
TUB	TAGLN3	0.685867
TUB	TMOD2	0.685867
TUB	LRRTM3	0.685198
TUB	MAGI2	0.683858
TUB	SYT3	0.682518
TUB	RP13-514E23.1	0.681849
TUB	PPM1E	0.680509
TUB	HCN4	0.679169
TUB	FTO	0.6785
TUB	CBX6	0.671802
TUB	CNTN2	0.671802
TUB	KCNQ2	0.671802
TUB	NFASC	0.671802
TUB	LINC01354	0.669792
TUB	SCG3	0.669792
TUB	MAPRE3	0.669123
TUB	GALNT13	0.668453
TUB	GPR123	0.668453
TUB	SYT9	0.665774
TUB	LYNX1	0.663764
TUB	TMEM136	0.663094
TUB	GNAZ	0.660415
TUB	RAB9B	0.659076
TUB	BEX1	0.658406
TUB	RUNDC3A	0.658406
TUB	TARSL2	0.656397
TUB	COLGALT2	0.654387
TUB	GPR176	0.654387
TUB	IER3	0.654387
TUB	RASGEF1C	0.653717
TUB	RER1	0.653717
TUB	SPEG	0.653717
TUB	SLC35D1	0.652378
TUB	JPH4	0.650368
TUB	SCN2A	0.649029
TUB	FBLL1	0.648359
TUB	NOS1	0.648359
TUB	NRXN1	0.648359
TUB	KCNB1	0.647689
TUB	RNF43	0.647019
TUB	MAPK10	0.64635
TUB	ATCAY	0.64501
TUB	GABRB3	0.64501
TUB	CDH22	0.640322
TUB	SMAGP	0.640322
TUB	USP46	0.638312
TUB	MEGF10	0.637642
TUB	SNN	0.637642
TUB	TMEM179	0.637642
TUB	ARHGEF4	0.636973
TUB	GPSM1	0.636973
TUB	SUGP2	0.634963
TUB	FAM19A4	0.634293
TUB	PHLDA2	0.634293
TUB	RND2	0.634293
TUB	FAM155B	0.632954
TUB	FAXC	0.632284
TUB	APBA1	0.630944
TUB	FRRS1L	0.630275
TUB	KRT8P3	0.629605
TUB	LMO1	0.628265
TUB	IGSF11	0.625586
TUB	VASP	0.624916
TUB	UNC80	0.622907
TUB	KIDINS220	0.622237
TUB	PCSK2	0.622237
TUB	PELI3	0.618888
TUB	ZNRF2	0.618218
TUB	FNDC5	0.617549
TUB	VWA5B2	0.616209
TUB	NBEA	0.615539
TUB	MDGA1	0.6142
TUB	PNMAL2	0.61353
TUB	TRPC1	0.61353
TUB	PIANP	0.61286
TUB	OAZ2	0.61152
TUB	DLGAP1	0.610181
TUB	RAB39B	0.610181
TUB	C17orf51	0.609511
TUB	LINC00888	0.609511
TUB	SYNGAP1	0.608841
TUB	PRAF2	0.608171
TUB	ARHGEF26-AS1	0.607502
TUB	DNER	0.606162
TUB	SNRPN	0.606162
TUB	CLVS2	0.605492
TUB	DPYSL5	0.604823
TUB	MPP2	0.602813
TUB	CCDC136	0.602143
TUB	TMCC2	0.602143
TUB	TIAM1	0.600804
TUB	APLP1	0.600134
TUB	C1GALT1C1	0.599464
TUB	FBXW11	0.599464
TUB	SORCS3	0.598125
TUB	SLC23A2	0.596115
TUB	SEPT3	0.595445
TUB	TMEM151B	0.593436
TUB	WASF3	0.593436
TUB	C3orf18	0.592096
TUB	SCRN1	0.590757
TUB	CNTFR	0.590087
TUB	GPR173	0.588747
TUB	KCNQ5	0.588747
TUB	RNF144A	0.588747
TUB	RIT2	0.587408
TUB	TCEAL2	0.586738
TUB	BAI2	0.586068
TUB	PCSK1N	0.585399
TUB	BAI3	0.584729
TUB	PDZD4	0.584729
TUB	CMTM5	0.584059
TUB	FXR2	0.584059
TUB	CNIH2	0.58205
TUB	IFITM2	0.58138
TUB	DFNA5	0.58004
TUB	CFB	0.578701
TUB	EPN2	0.578031
TUB	SIGIRR	0.578031
TUB	MYEF2	0.577361
TUB	RILPL1	0.576021
TUB	GRIK2	0.574682
TUB	PCYT1B	0.574682
TUB	NRSN1	0.574012
TUB	PFKM	0.574012
TUB	SH3GL3	0.573342
TUB	AMIGO1	0.572003
TUB	CHRNB2	0.570663
TUB	EFNB3	0.570663
TUB	ISG20	0.567984
TUB	MAPK8IP1	0.566644
TUB	NCAM1-AS1	0.566644
TUB	SNCB	0.566644
TUB	COPS7A	0.563295
TUB	LSR	0.561956
TUB	TTLL7	0.561286
TUB	RNPEP	0.559946
TUB	IL22RA1	0.557267
TUB	ARC	0.555928
TUB	SH2D4A	0.555258
TUB	SLC10A4	0.555258
TUB	PRKD1	0.553918
TUB	SLC39A4	0.551239
TUB	CACNA2D3	0.550569
TUB	PAK7	0.5499
TUB	AC006538.1	0.54789
TUB	KIRREL3	0.546551
TUB	MGARP	0.546551
TUB	PTN	0.545211
TUB	ADCY2	0.543871
TUB	KCNH3	0.543202
TUB	MYH7	0.542532
TUB	TMC5	0.541192
TUB	KIF1A	0.540522
TUB	TNFRSF10A	0.537173
TUB	WASF1	0.535834
TUB	ASB1	0.534494
TUB	TMEM59L	0.534494
TUB	ASTN2	0.533825
TUB	C20orf194	0.533825
TUB	TMEM184A	0.533155
TUB	BCL3	0.529136
TUB	CYP46A1	0.529136
TUB	MSANTD4	0.528466
TUB	PI4K2B	0.527796
TUB	RAB28	0.527796
TUB	CARD10	0.526457
TUB	CDS2	0.525787
TUB	DCLK2	0.525117
TUB	GABRA1	0.525117
TUB	NTSR2	0.525117
TUB	PCDH10	0.525117
TUB	FAM181B	0.524447
TUB	DTX3	0.523778
TUB	SRGAP3	0.523778
TUB	SLC35C1	0.522438
TUB	DPP6	0.521768
TUB	PPP2R2B	0.519759
TUB	PSIP1	0.519089
TUB	RP3-525N10.2	0.519089
TUB	TMEM35	0.518419
TUB	YPEL4	0.517749
TUB	PHF21B	0.51641
TUB	B3GAT1	0.51507
TUB	GRIK5	0.51507
TUB	PLP1	0.513731
TUB	ARHGEF25	0.513061
TUB	NPY	0.511721
TUB	AMER3	0.511052
TUB	LRCH2	0.511052
TUB	DCLK1	0.507703
TUB	EXTL1	0.507033
TUB	LCN2	0.506363
TUB	CHGB	0.505693
TUB	MST1R	0.505693
TUB	UNC79	0.503014
TUB	PLEK2	0.500335

## Sheet: RREB1_GO
property_gene_set_id	property_gene_set_alias	property_gene_set_description	collection	negative_log10_pvalue	universe_count	user_count	property_count	overlap_count	Bonferroni	fdr_bh
GO_0008021	GO:0008021	synaptic vesicle	gene_ontology	6.4703	18682	184	93	9	0.0012559	0.0012559
GO_0030054	GO:0030054	cell junction	gene_ontology	5.13126	18682	184	490	17	0.0274155	0.0137078
GO_0043025	GO:0043025	neuronal cell body	gene_ontology	4.8473	18682	184	313	13	0.0527172	0.0175724
GO_0030424	GO:0030424	axon	gene_ontology	4.65457	18682	184	235	11	0.0821641	0.020541
GO_0005783	GO:0005783	endoplasmic reticulum	gene_ontology	4.40754	18682	184	858	22	0.145117	0.0290233

## Sheet: RREB1_targets
TF	target_gene	confidence
RREB1	FTLP14	0.899531
RREB1	ELMOD1	0.876088
RREB1	RIPK1	0.83791
RREB1	SGCB	0.780978
RREB1	MSANTD4	0.778969
RREB1	LNX2	0.766912
RREB1	RP11-120J1.1	0.763563
RREB1	LINC01563	0.757535
RREB1	ARHGAP22	0.748828
RREB1	RAB39B	0.748158
RREB1	FAM83G	0.746818
RREB1	CFAP20	0.737441
RREB1	SCG2	0.735432
RREB1	P2RY12	0.734762
RREB1	FAM216A	0.732753
RREB1	C1QL2	0.731413
RREB1	TTLL1	0.731413
RREB1	ENOSF1	0.729404
RREB1	SCD5	0.727395
RREB1	SH2D4A	0.727395
RREB1	ERI3	0.725385
RREB1	CGRRF1	0.722036
RREB1	FAM229B	0.720697
RREB1	SLC35D1	0.720697
RREB1	GPR162	0.717348
RREB1	MAPRE3	0.713999
RREB1	SRI	0.713329
RREB1	OAZ1	0.712659
RREB1	DIRAS2	0.711319
RREB1	NRXN2	0.70864
RREB1	HSD11B1L	0.706631
RREB1	SLITRK2	0.706631
RREB1	DRP2	0.705291
RREB1	FLNB	0.704622
RREB1	IDE	0.695914
RREB1	PTPRD-AS1	0.695244
RREB1	BOLA3-AS1	0.694575
RREB1	SEPT3	0.692565
RREB1	BRINP2	0.689886
RREB1	UGGT1	0.689216
RREB1	KDM2A	0.687877
RREB1	C2orf80	0.687207
RREB1	GRIA4	0.686537
RREB1	SLC4A10	0.685198
RREB1	XDH	0.685198
RREB1	PEX13	0.683858
RREB1	ENO2	0.681849
RREB1	SORCS3	0.681179
RREB1	RND2	0.679839
RREB1	ZCCHC17	0.679839
RREB1	STMN2	0.67783
RREB1	GPKOW	0.67716
RREB1	LINC00461	0.67716
RREB1	REEP2	0.67582
RREB1	HPCAL4	0.675151
RREB1	SCAMP5	0.675151
RREB1	NRXN1	0.674481
RREB1	CEND1	0.673141
RREB1	IFI27L2	0.671132
RREB1	TIMP4	0.669792
RREB1	FAM171B	0.667783
RREB1	RP11-413E6.1	0.667783
RREB1	BEX5	0.667113
RREB1	NBEAL2	0.666443
RREB1	PPP2R2B	0.666443
RREB1	GAP43	0.664434
RREB1	MYH9	0.664434
RREB1	PJA1	0.663764
RREB1	TMEM35	0.661755
RREB1	KIFAP3	0.657066
RREB1	PIANP	0.657066
RREB1	PPP2R5B	0.657066
RREB1	EPHB4	0.656397
RREB1	ZNF793-AS1	0.655727
RREB1	CMTM5	0.655057
RREB1	RAB8A	0.654387
RREB1	VPS72	0.652378
RREB1	EHMT1	0.651708
RREB1	BEX1	0.651038
RREB1	BEND5	0.649699
RREB1	RP11-563K23.1	0.649699
RREB1	PEA15	0.649029
RREB1	ANKEF1	0.648359
RREB1	STMN4	0.648359
RREB1	SLC16A13	0.647019
RREB1	RP1-232L24.3	0.64568
RREB1	SNAP25	0.64568
RREB1	FAIM2	0.643001
RREB1	STMN3	0.643001
RREB1	ZDHHC22	0.643001
RREB1	PCSK1N	0.641661
RREB1	DCTN3	0.640991
RREB1	DLG4	0.639652
RREB1	DOK5	0.638312
RREB1	IGF2R	0.638312
RREB1	TMEM255A	0.638312
RREB1	BRSK1	0.634963
RREB1	CCDC184	0.634293
RREB1	ITM2C	0.631614
RREB1	EFNB3	0.630275
RREB1	ATP6V0E2-AS1	0.629605
RREB1	APOL6	0.626926
RREB1	GPR12	0.626926
RREB1	LRRC4C	0.626256
RREB1	FUNDC1	0.625586
RREB1	KHNYN	0.622907
RREB1	GABARAPL2	0.622237
RREB1	ENHO	0.621567
RREB1	JUP	0.621567
RREB1	KCTD17	0.621567
RREB1	MYL6B	0.621567
RREB1	PTN	0.621567
RREB1	RP11-359K18.4	0.621567
RREB1	RP1-111D6.3	0.620228
RREB1	RTFDC1	0.620228
RREB1	FURIN	0.618888
RREB1	TCEAL7	0.618888
RREB1	LINC00094	0.616879
RREB1	MFI2-AS1	0.616879
RREB1	FMN2	0.615539
RREB1	PPP1R17	0.61353
RREB1	LPPR5	0.61219
RREB1	ERLIN1	0.61152
RREB1	MT3	0.61152
RREB1	PKIA	0.610851
RREB1	RP1-39G22.7	0.608171
RREB1	ROBO3	0.607502
RREB1	ZNF853	0.606832
RREB1	SEZ6L	0.606162
RREB1	CD2AP	0.604823
RREB1	GPC2	0.604823
RREB1	KIF5A	0.604823
RREB1	ERN1	0.603483
RREB1	BEND6	0.600804
RREB1	ROM1	0.600134
RREB1	SLC45A1	0.600134
RREB1	SLC32A1	0.599464
RREB1	BAIAP2L1	0.598794
RREB1	FAM181B	0.598125
RREB1	TMEM214	0.597455
RREB1	BAI2	0.596785
RREB1	PFN2	0.596785
RREB1	CLDND1	0.594106
RREB1	PNMAL1	0.592096
RREB1	RBM47	0.592096
RREB1	NUDT11	0.590757
RREB1	S100B	0.590087
RREB1	LINC00643	0.588747
RREB1	LRP5	0.588747
RREB1	NDP	0.588747
RREB1	DPYSL3	0.587408
RREB1	MORN4	0.585399
RREB1	FAM192A	0.584729
RREB1	WI2-1896O14.1	0.584729
RREB1	ARHGEF25	0.582719
RREB1	CRYAB	0.58205
RREB1	CDK2AP1	0.58071
RREB1	PAK7	0.58071
RREB1	PPIL2	0.58071
RREB1	GPR173	0.578701
RREB1	CACNG3	0.576691
RREB1	RAB11FIP1	0.574682
RREB1	ATP8B1	0.573342
RREB1	DDI2	0.573342
RREB1	PARD6A	0.573342
RREB1	HOOK1	0.571333
RREB1	RAB33A	0.571333
RREB1	FNDC3B	0.569324
RREB1	PNMA2	0.568654
RREB1	RP11-620J15.3	0.568654
RREB1	CPT1C	0.567984
RREB1	LINC01152	0.567984
RREB1	RNF213	0.567314
RREB1	TMEM196	0.565305
RREB1	TMEM59L	0.565305
RREB1	MARVELD2	0.563965
RREB1	FAM219A	0.562626
RREB1	SHISA4	0.561286
RREB1	BAALC	0.559946
RREB1	CD200	0.559277
RREB1	SPSB4	0.559277
RREB1	CRMP1	0.558607
RREB1	DNER	0.557937
RREB1	NALCN	0.557937
RREB1	GNL1	0.555928
RREB1	AC093162.5	0.554588
RREB1	SYVN1	0.553918
RREB1	MFF	0.551909
RREB1	TRIM69	0.551239
RREB1	CLDN11	0.550569
RREB1	SNCA	0.54789
RREB1	OSER1-AS1	0.54722
RREB1	KIAA1522	0.546551
RREB1	SYNGR3	0.546551
RREB1	SMARCD3	0.544541
RREB1	DIAPH1	0.543871
RREB1	ATXN7	0.539183
RREB1	AMER2	0.538513
RREB1	CADM3	0.537173
RREB1	RAB28	0.535834
RREB1	NGFRAP1	0.532485
RREB1	OCLN	0.531145
RREB1	RP5-968J1.1	0.531145
RREB1	COA5	0.529806
RREB1	NKAIN4	0.527796
RREB1	GABBR1	0.527127
RREB1	GOLGA7	0.525117
RREB1	LINC00888	0.525117
RREB1	GPRC5D	0.524447
RREB1	TMEM55A	0.524447
RREB1	TAPBP	0.523108
RREB1	C6orf132	0.518419
RREB1	PNMAL2	0.51641
RREB1	KIF3C	0.51507
RREB1	WDR36	0.513061
RREB1	INADL	0.511052
RREB1	DPYSL5	0.509712
RREB1	UBN1	0.507703
RREB1	CCDC23	0.506363
RREB1	NDRG4	0.505693
RREB1	SV2A	0.505023
RREB1	ZNF365	0.503684

## Sheet: KLF5_GO
property_gene_set_id	property_gene_set_alias	property_gene_set_description	collection	negative_log10_pvalue	universe_count	user_count	property_count	overlap_count	Bonferroni	fdr_bh
GO_0030057	GO:0030057	desmosome	gene_ontology	8.43021	18682	187	25	7	1.37734e-05	1.37734e-05
GO_0098641	GO:0098641	cadherin binding involved in cell-cell adhesion	gene_ontology	7.8071	18682	187	18	6	5.7831e-05	2.89155e-05
GO_0005913	GO:0005913	cell-cell adherens junction	gene_ontology	7.22796	18682	187	75	9	0.000219429	7.31429e-05
GO_0005886	GO:0005886	plasma membrane	gene_ontology	6.97735	18682	187	4122	73	0.000390757	9.76892e-05
GO_0030054	GO:0030054	cell junction	gene_ontology	6.29151	18682	187	490	19	0.00189561	0.000379123
GO_0070268	GO:0070268	cornification	gene_ontology	5.79059	18682	187	110	9	0.00600709	0.00100118
GO_0098911	GO:0098911	regulation of ventricular cardiac muscle cell action potential	gene_ontology	5.5176	18682	187	11	4	0.0112631	0.00160902
GO_0050839	GO:0050839	cell adhesion molecule binding	gene_ontology	4.61288	18682	187	58	6	0.0904439	0.00988584
GO_0005911	GO:0005911	cell-cell junction	gene_ontology	4.59663	18682	187	154	9	0.0938915	0.00988584
GO_0098609	GO:0098609	cell-cell adhesion	gene_ontology	4.57424	18682	187	18	4	0.0988584	0.00988584
GO_0071805	GO:0071805	potassium ion transmembrane transport	gene_ontology	4.47489	18682	187	123	8	0.124271	0.0110222
GO_0001533	GO:0001533	cornified envelope	gene_ontology	4.40589	18682	187	63	6	0.14567	0.0110222
GO_0034220	GO:0034220	ion transmembrane transport	gene_ontology	4.38894	18682	187	204	10	0.151467	0.0110222
GO_0090002	GO:0090002	establishment of protein localization to plasma membrane	gene_ontology	4.38086	18682	187	39	5	0.15431	0.0110222
GO_0016021	GO:0016021	integral component of membrane	gene_ontology	4.24359	18682	187	3645	59	0.211674	0.0141116
GO_0045294	GO:0045294	alpha-catenin binding	gene_ontology	3.94901	18682	187	10	3	0.417111	0.0260694
GO_0016328	GO:0016328	lateral plasma membrane	gene_ontology	3.69376	18682	187	54	5	0.750761	0.0434326
GO_0008076	GO:0008076	voltage-gated potassium channel complex	gene_ontology	3.67617	18682	187	85	6	0.781787	0.0434326

## Sheet: KLF5_targets
TF	target_gene	confidence
KLF5	USP2	0.80576
KLF5	TMEM41A	0.764903
KLF5	FADS2	0.762894
KLF5	FAM160A1	0.761554
KLF5	LINC00844	0.755526
KLF5	HEPACAM	0.754856
KLF5	MRAS	0.746149
KLF5	PRPS2	0.744139
KLF5	ARL8A	0.74146
KLF5	PDLIM1	0.74079
KLF5	GALNT3	0.735432
KLF5	RP11-635N19.1	0.734762
KLF5	ARHGEF6	0.732753
KLF5	ALDH3A1	0.731413
KLF5	ATRNL1	0.728734
KLF5	PPM1E	0.724715
KLF5	ATP6V0E2-AS1	0.723376
KLF5	AC018647.3	0.722706
KLF5	CORO2B	0.722036
KLF5	DUOXA2	0.722036
KLF5	FAM3D	0.716008
KLF5	B4GAT1	0.70864
KLF5	FAT3	0.707971
KLF5	KCNC1	0.707301
KLF5	DSG2	0.703952
KLF5	GRIA3	0.701942
KLF5	B3GNT5	0.699933
KLF5	JUP	0.699263
KLF5	SFXN5	0.697924
KLF5	TRH	0.694575
KLF5	WRB	0.691226
KLF5	RHBDL3	0.691226
KLF5	CYP46A1	0.690556
KLF5	ETNPPL	0.689216
KLF5	POLR1D	0.687207
KLF5	ATP6V0E2	0.685198
KLF5	APOE	0.685198
KLF5	ARPP21	0.683188
KLF5	NOVA1	0.683188
KLF5	PTCHD2	0.679169
KLF5	ABCA3	0.6785
KLF5	MLK4	0.67783
KLF5	TNS4	0.675151
KLF5	TTLL1	0.674481
KLF5	ZMYND10	0.672472
KLF5	RADIL	0.670462
KLF5	OAZ2	0.668453
KLF5	KEL	0.667113
KLF5	PHLDA2	0.666443
KLF5	FAM136A	0.665774
KLF5	YDJC	0.665774
KLF5	DTNA	0.665104
KLF5	KCNB1	0.665104
KLF5	TES	0.665104
KLF5	IGHG4	0.664434
KLF5	MRO	0.661755
KLF5	PAWR	0.661085
KLF5	RP11-552D4.1	0.661085
KLF5	NAV3	0.659745
KLF5	ADCYAP1R1	0.659745
KLF5	BAIAP2L1	0.659076
KLF5	ASTN1	0.657736
KLF5	TMEM136	0.657066
KLF5	ABRACL	0.657066
KLF5	SOD3	0.655727
KLF5	KIFAP3	0.655057
KLF5	ANKS1B	0.654387
KLF5	CORO2A	0.654387
KLF5	KCTD2	0.653717
KLF5	FGFBP1	0.651038
KLF5	COQ10A	0.649699
KLF5	LNX2	0.64434
KLF5	SHISA4	0.64367
KLF5	RP11-285F16.1	0.642331
KLF5	SLC1A2	0.641661
KLF5	PKP2	0.639652
KLF5	FAM57B	0.638982
KLF5	IFIT2	0.638312
KLF5	LAD1	0.637642
KLF5	CAPN1	0.637642
KLF5	LRRC4C	0.637642
KLF5	CLIC3	0.636973
KLF5	RP11-413E6.1	0.634963
KLF5	RP11-465B22.8	0.634293
KLF5	RASSF6	0.630944
KLF5	METRN	0.630275
KLF5	PLS1	0.627595
KLF5	BRINP2	0.626926
KLF5	RTN1	0.626256
KLF5	GNG7	0.623577
KLF5	SYT6	0.622907
KLF5	SERP2	0.622907
KLF5	EVPL	0.622237
KLF5	GPR98	0.621567
KLF5	CADM4	0.619558
KLF5	RP11-158M2.3	0.617549
KLF5	FNDC5	0.617549
KLF5	KCNK5	0.615539
KLF5	B3GNT3	0.614869
KLF5	SLC45A1	0.6142
KLF5	CASQ1	0.61353
KLF5	WBP2	0.61353
KLF5	SNN	0.61286
KLF5	NES	0.61219
KLF5	IL17RE	0.61219
KLF5	SNX27	0.61152
KLF5	ACTN4	0.610181
KLF5	PSD2	0.605492
KLF5	PTH1R	0.604823
KLF5	LRIG3	0.604153
KLF5	LOH12CR2	0.602813
KLF5	MALL	0.602143
KLF5	SPINT1	0.601474
KLF5	SMAGP	0.601474
KLF5	BAALC	0.601474
KLF5	LIF	0.601474
KLF5	PLEKHM1P	0.600134
KLF5	CNKSR1	0.599464
KLF5	GRIA2	0.598794
KLF5	SEZ6L	0.597455
KLF5	DSC2	0.596785
KLF5	LSR	0.596785
KLF5	SLC39A4	0.596115
KLF5	NRG3	0.595445
KLF5	TMEM145	0.594106
KLF5	C8orf46	0.593436
KLF5	DCLK1	0.593436
KLF5	NBEAL2	0.590087
KLF5	GPKOW	0.588747
KLF5	VASP	0.588078
KLF5	TRIM23	0.587408
KLF5	DSCAM	0.586738
KLF5	GFAP	0.585399
KLF5	CLDN7	0.584059
KLF5	NOB1	0.584059
KLF5	TRIM29	0.58205
KLF5	ATP2B2	0.58205
KLF5	SYT9	0.58138
KLF5	POMGNT2	0.58138
KLF5	SLPI	0.58071
KLF5	PKP3	0.578701
KLF5	P2RX7	0.578031
KLF5	ELMO3	0.578031
KLF5	ATP8B1	0.577361
KLF5	NUDCD3	0.576691
KLF5	F11R	0.576021
KLF5	C3orf18	0.574012
KLF5	KRTCAP3	0.573342
KLF5	BCL10	0.573342
KLF5	PRAF2	0.572003
KLF5	ENHO	0.572003
KLF5	EXTL1	0.572003
KLF5	NKIRAS1	0.571333
KLF5	ACTL6B	0.571333
KLF5	CDC42BPG	0.571333
KLF5	TMEM39A	0.569324
KLF5	SLC6A1	0.569324
KLF5	MPZL2	0.569324
KLF5	CNTN2	0.567984
KLF5	ASTN2	0.567984
KLF5	ACSM5	0.567314
KLF5	ZC3H12A	0.567314
KLF5	LINC00925	0.565975
KLF5	CNRIP1	0.563965
KLF5	KIRREL3	0.562626
KLF5	ARMCX1	0.561956
KLF5	GRIK4	0.561286
KLF5	SFN	0.560616
KLF5	HDAC1	0.557267
KLF5	IFFO1	0.557267
KLF5	CCNL1	0.556597
KLF5	KCNIP1	0.555258
KLF5	MAGI2	0.552579
KLF5	NCAM2	0.552579
KLF5	PERP	0.54856
KLF5	LINC01554	0.54789
KLF5	PTPN3	0.544541
KLF5	GPSM1	0.543871
KLF5	IGJ	0.542532
KLF5	MAPT	0.542532
KLF5	SLC12A8	0.541862
KLF5	TMOD3	0.541862
KLF5	SCNN1A	0.539183
KLF5	MDGA1	0.538513
KLF5	CDC42EP5	0.537173
KLF5	RGS12	0.533825
KLF5	DCLK2	0.532485
KLF5	IL22RA1	0.531815
KLF5	GRB7	0.531145
KLF5	HCN2	0.531145
KLF5	TNFRSF10A	0.530476
KLF5	MAL2	0.529806
KLF5	ITPR3	0.529136
KLF5	SLC25A18	0.525787
KLF5	FUT2	0.523108
KLF5	AC093162.5	0.522438
KLF5	PLEKHN1	0.521098
KLF5	RPH3A	0.520429
KLF5	KCNIP2	0.519759
KLF5	HSD11B1L	0.519089
KLF5	SYK	0.519089
KLF5	KCTD6	0.518419
KLF5	SPTBN4	0.517749
KLF5	PPP1R3F	0.51641
KLF5	SLC16A2	0.51641
KLF5	RPL10AP6	0.51574
KLF5	BEST1	0.512391
KLF5	AC006538.1	0.508372
KLF5	IFIT1	0.508372
KLF5	KCNN2	0.506363
KLF5	CNN2	0.506363
KLF5	KRT80	0.501005
KLF5	EPCAM	0.501005

## Sheet: ZNF423_GO
property_gene_set_id	property_gene_set_alias	property_gene_set_description	collection	negative_log10_pvalue	universe_count	user_count	property_count	overlap_count	Bonferroni	fdr_bh
GO_0030054	GO:0030054	cell junction	gene_ontology	9.39786	18682	150	490	21	1.48388e-06	1.48388e-06
GO_0045211	GO:0045211	postsynaptic membrane	gene_ontology	7.77649	18682	150	212	13	6.20542e-05	3.10271e-05
GO_0032281	GO:0032281	AMPA glutamate receptor complex	gene_ontology	7.20473	18682	150	27	6	0.000231489	6.51623e-05
GO_0005886	GO:0005886	plasma membrane	gene_ontology	7.07064	18682	150	4122	62	0.000315225	6.51623e-05
GO_2000311	GO:2000311	regulation of AMPA receptor activity	gene_ontology	7.05629	18682	150	15	5	0.000325812	6.51623e-05
GO_0007612	GO:0007612	learning	gene_ontology	6.61734	18682	150	54	7	0.000895189	0.000141656
GO_0016021	GO:0016021	integral component of membrane	gene_ontology	6.57292	18682	150	3645	56	0.000991594	0.000141656
GO_0014069	GO:0014069	postsynaptic density	gene_ontology	5.43553	18682	150	193	10	0.013606	0.00170075
GO_0007158	GO:0007158	neuron cell-cell adhesion	gene_ontology	5.2935	18682	150	15	4	0.0188694	0.0020966
GO_0019226	GO:0019226	transmission of nerve impulse	gene_ontology	4.95106	18682	150	18	4	0.041514	0.0041514
GO_0061337	GO:0061337	cardiac conduction	gene_ontology	4.57948	18682	150	44	5	0.0976744	0.00887949
GO_0060076	GO:0060076	excitatory synapse	gene_ontology	4.35369	18682	150	25	4	0.164273	0.0136894
GO_0045202	GO:0045202	synapse	gene_ontology	4.22731	18682	150	166	8	0.21976	0.0169046
GO_0005891	GO:0005891	voltage-gated calcium channel complex	gene_ontology	4.15269	18682	150	28	4	0.260955	0.0186397
GO_0071625	GO:0071625	vocalization behavior	gene_ontology	3.76179	18682	150	14	3	0.641899	0.0427933
GO_0005245	GO:0005245	voltage-gated calcium channel activity	gene_ontology	3.66844	18682	150	37	4	0.795824	0.049739

## Sheet: ZNF423_targets
TF	target_gene	confidence
ZNF423	KCNIP1	0.890824
ZNF423	FAM43B	0.873409
ZNF423	DSCAML1	0.812458
ZNF423	IMPA2	0.809109
ZNF423	FAM131B	0.80777
ZNF423	FAM189A1	0.793704
ZNF423	SLC4A8	0.779638
ZNF423	EPHB1	0.777629
ZNF423	PTH1R	0.77294
ZNF423	FMN2	0.754856
ZNF423	EDN3	0.752177
ZNF423	NABP1	0.747488
ZNF423	PTPRD-AS1	0.737441
ZNF423	ATP2B3	0.734092
ZNF423	LGI1	0.728734
ZNF423	GPR17	0.727395
ZNF423	TMEM132E	0.726725
ZNF423	ABAT	0.726725
ZNF423	ASTN1	0.724715
ZNF423	RP11-703I16.1	0.722706
ZNF423	NLGN4X	0.721366
ZNF423	NOVA2	0.718687
ZNF423	PHYHIPL	0.715338
ZNF423	BRINP2	0.714668
ZNF423	TNRC6C	0.713329
ZNF423	CLIP3	0.70998
ZNF423	TRO	0.70864
ZNF423	HTATIP2	0.707301
ZNF423	GRIK4	0.706631
ZNF423	MIR770	0.704622
ZNF423	RP11-443P15.2	0.702612
ZNF423	ADAM22	0.699263
ZNF423	PEX13	0.698593
ZNF423	LTBR	0.697924
ZNF423	SORBS1	0.695244
ZNF423	VMP1	0.693235
ZNF423	LINC01272	0.689886
ZNF423	NAP1L3	0.687207
ZNF423	FTLP14	0.685198
ZNF423	TIMP4	0.681179
ZNF423	C1orf95	0.679839
ZNF423	IQSEC3	0.679839
ZNF423	KCNN3	0.67716
ZNF423	RHBDL3	0.67649
ZNF423	GRIK5	0.674481
ZNF423	SYT11	0.667113
ZNF423	TSPYL4	0.666443
ZNF423	PGM5	0.663764
ZNF423	TMPRSS13	0.663094
ZNF423	SH3RF3	0.660415
ZNF423	KCNB1	0.659745
ZNF423	SERP2	0.659076
ZNF423	SEMA6A	0.657066
ZNF423	TMEM132C	0.656397
ZNF423	CLVS2	0.655727
ZNF423	ENOSF1	0.654387
ZNF423	ANK1	0.652378
ZNF423	CACNG8	0.651038
ZNF423	POLG2	0.650368
ZNF423	SYNDIG1	0.649699
ZNF423	LPPR5	0.647019
ZNF423	C16orf45	0.647019
ZNF423	GALNT8	0.647019
ZNF423	SORCS3	0.64568
ZNF423	DNAJC21	0.64501
ZNF423	FHL1	0.641661
ZNF423	VAT1L	0.640322
ZNF423	BEX1	0.636973
ZNF423	TMEM132B	0.636973
ZNF423	CASQ1	0.632284
ZNF423	LRRTM3	0.630944
ZNF423	NRXN2	0.630275
ZNF423	DTX1	0.629605
ZNF423	MYL3	0.628265
ZNF423	FAM19A5	0.626926
ZNF423	RP11-357K6.1	0.623577
ZNF423	SEZ6L	0.622907
ZNF423	LAMP3	0.621567
ZNF423	UNC5A	0.620898
ZNF423	CACNG7	0.620898
ZNF423	F11R	0.618888
ZNF423	GPR157	0.616879
ZNF423	SLC50A1	0.616209
ZNF423	SORCS1	0.616209
ZNF423	IGSF21	0.6142
ZNF423	SDC1	0.61219
ZNF423	IGDCC3	0.610181
ZNF423	PLP1	0.608841
ZNF423	IGFBP7-AS1	0.606832
ZNF423	PRRG4	0.604823
ZNF423	SEMA6D	0.604153
ZNF423	GPR173	0.603483
ZNF423	SFN	0.602143
ZNF423	SLC35F1	0.602143
ZNF423	SHISA9	0.599464
ZNF423	WSCD1	0.598794
ZNF423	DNM3	0.598794
ZNF423	JPH3	0.598125
ZNF423	SCN3B	0.596785
ZNF423	CCDC184	0.595445
ZNF423	CTNNA2	0.594776
ZNF423	CADPS	0.593436
ZNF423	JPH4	0.593436
ZNF423	SOBP	0.592766
ZNF423	PIANP	0.592096
ZNF423	TCEAL7	0.592096
ZNF423	NUDT10	0.591427
ZNF423	SAMD14	0.589417
ZNF423	RP11-401P9.4	0.587408
ZNF423	ZCCHC18	0.583389
ZNF423	NMNAT2	0.583389
ZNF423	NCAM1	0.582719
ZNF423	CDC45	0.582719
ZNF423	CORO2B	0.58138
ZNF423	CNRIP1	0.58004
ZNF423	CALN1	0.57937
ZNF423	EFNA1	0.578701
ZNF423	FXYD6	0.578701
ZNF423	AK2	0.578031
ZNF423	AJAP1	0.576021
ZNF423	NRIP2	0.576021
ZNF423	NKD1	0.574012
ZNF423	SNPH	0.570663
ZNF423	CNTN2	0.570663
ZNF423	CLPTM1L	0.569993
ZNF423	VSTM2B	0.569993
ZNF423	NLGN3	0.569324
ZNF423	PLXNA4	0.565305
ZNF423	FAIM2	0.565305
ZNF423	C2orf80	0.565305
ZNF423	TMEM35	0.562626
ZNF423	TNXB	0.561956
ZNF423	SCNN1B	0.560616
ZNF423	CPT1C	0.558607
ZNF423	GRID1	0.558607
ZNF423	C15orf59	0.558607
ZNF423	CDH22	0.557267
ZNF423	CRMP1	0.555928
ZNF423	C18orf42	0.554588
ZNF423	CAPN12	0.553918
ZNF423	WSCD2	0.553918
ZNF423	PI4K2B	0.553248
ZNF423	PCDH10	0.551909
ZNF423	PTCHD2	0.54923
ZNF423	ISG20	0.54722
ZNF423	DUSP15	0.545211
ZNF423	DACT3	0.543202
ZNF423	RP11-49I11.1	0.541862
ZNF423	MOCOS	0.541192
ZNF423	VSTM2A	0.539183
ZNF423	RAB9B	0.537843
ZNF423	RNF149	0.537843
ZNF423	KIAA1644	0.537173
ZNF423	CYP27B1	0.535834
ZNF423	LINC00599	0.535164
ZNF423	CABP1	0.532485
ZNF423	PERP	0.532485
ZNF423	LRRC4C	0.531815
ZNF423	PNMAL2	0.531145
ZNF423	ENOX1	0.529136
ZNF423	NACAD	0.527796
ZNF423	FAT3	0.524447
ZNF423	GNAO1	0.523778
ZNF423	FAM124A	0.523778
ZNF423	NES	0.521098
ZNF423	MPZL3	0.519759
ZNF423	ST6GALNAC3	0.519759
ZNF423	CACNG2	0.51507
ZNF423	CACNG3	0.51507
ZNF423	ATP1B2	0.507703
ZNF423	CCDC136	0.503684
ZNF423	IL20RB	0.503684
