# Supplementary material for: Inference of phenotype-relevant transcriptional regulatory networks elucidates cancer type-specific regulatory mechanisms in a pan-cancer study
Source: NPJ Syst Biol Appl. 2021 Feb 8;7:9. doi: 10.1038/s41540-021-00169-7 (PMC7870953; doi:10.1038/s41540-021-00169-7)
Supplement: Supplementary file 10 — Supplementary Data 9 [file 41540_2021_169_MOESM10_ESM.xlsx]

## Sheet: ENSG00000102554_gene_Pancreas
user_gene_set	property_gene_set_id	property_gene_set_alias	property_gene_set_description	collection	negative_log10_pvalue	universe_count	user_count	property_count	overlap_count	Bonferroni	fdr_bh
uploaded_gene_set	GO_0030057	GO:0030057	desmosome	gene_ontology	4.96329	18682	105	25	4	0.0403617	0.0341782
uploaded_gene_set	GO_0098911	GO:0098911	regulation of ventricular cardiac muscle cell action potential	gene_ontology	4.5599	18682	105	11	3	0.102177	0.0341782
uploaded_gene_set	GO_0001533	GO:0001533	cornified envelope	gene_ontology	4.55839	18682	105	63	5	0.102535	0.0341782

## Sheet: ENSG00000111424_gene_Pancreas
user_gene_set	property_gene_set_id	property_gene_set_alias	property_gene_set_description	collection	negative_log10_pvalue	universe_count	user_count	property_count	overlap_count	Bonferroni	fdr_bh
uploaded_gene_set	GO_0005615	GO:0005615	extracellular space	gene_ontology	9.01215	18682	114	1324	29	3.60666e-06	3.60666e-06
uploaded_gene_set	GO_0030199	GO:0030199	collagen fibril organization	gene_ontology	8.63551	18682	114	37	7	8.58507e-06	4.29253e-06
uploaded_gene_set	GO_0030574	GO:0030574	collagen catabolic process	gene_ontology	8.24668	18682	114	65	8	2.10172e-05	7.00575e-06
uploaded_gene_set	GO_0005201	GO:0005201	extracellular matrix structural constituent	gene_ontology	7.01086	18682	114	62	7	0.000361736	9.04341e-05
uploaded_gene_set	GO_0030198	GO:0030198	extracellular matrix organization	gene_ontology	6.48987	18682	114	195	10	0.00120058	0.000240115
uploaded_gene_set	GO_0048407	GO:0048407	platelet-derived growth factor binding	gene_ontology	6.37687	18682	114	11	4	0.00155737	0.000259561
uploaded_gene_set	GO_0070062	GO:0070062	extracellular exosome	gene_ontology	6.08272	18682	114	2694	37	0.00306575	0.000437964
uploaded_gene_set	GO_0031012	GO:0031012	extracellular matrix	gene_ontology	5.37289	18682	114	259	10	0.0157169	0.00196461
uploaded_gene_set	GO_0022617	GO:0022617	extracellular matrix disassembly	gene_ontology	5.15591	18682	114	76	6	0.0259028	0.00287809
uploaded_gene_set	GO_0035987	GO:0035987	endodermal cell differentiation	gene_ontology	4.68384	18682	114	27	4	0.076809	0.00754834
uploaded_gene_set	GO_0002020	GO:0002020	protease binding	gene_ontology	4.65001	18682	114	93	6	0.0830318	0.00754834
uploaded_gene_set	GO_0036065	GO:0036065	fucosylation	gene_ontology	4.45302	18682	114	11	3	0.130688	0.0108907
uploaded_gene_set	GO_0005788	GO:0005788	endoplasmic reticulum lumen	gene_ontology	4.15315	18682	114	289	9	0.260678	0.0200521
uploaded_gene_set	GO_0005576	GO:0005576	extracellular region	gene_ontology	4.11718	18682	114	1698	24	0.283192	0.020228
uploaded_gene_set	GO_0004252	GO:0004252	serine-type endopeptidase activity	gene_ontology	3.76644	18682	114	191	7	0.635064	0.041568
uploaded_gene_set	GO_0001501	GO:0001501	skeletal system development	gene_ontology	3.74638	18682	114	135	6	0.665089	0.041568
uploaded_gene_set	GO_0031258	GO:0031258	lamellipodium membrane	gene_ontology	3.69965	18682	114	19	3	0.740633	0.0435666
uploaded_gene_set	GO_0071230	GO:0071230	cellular response to amino acid stimulus	gene_ontology	3.64692	18682	114	49	4	0.836243	0.046458

## Sheet: ENSG00000143365_gene_Pancreas
user_gene_set	property_gene_set_id	property_gene_set_alias	property_gene_set_description	collection	negative_log10_pvalue	universe_count	user_count	property_count	overlap_count	Bonferroni	fdr_bh
uploaded_gene_set	GO_0070062	GO:0070062	extracellular exosome	gene_ontology	4.90028	18682	117	2694	35	0.0466634	0.0466634

## Sheet: ENSG00000159216_gene_Pancreas
user_gene_set	property_gene_set_id	property_gene_set_alias	property_gene_set_description	collection	negative_log10_pvalue	universe_count	user_count	property_count	overlap_count	Bonferroni	fdr_bh
uploaded_gene_set	GO_0005615	GO:0005615	extracellular space	gene_ontology	14.8131	18682	121	1324	38	5.7042e-12	5.7042e-12
uploaded_gene_set	GO_0031012	GO:0031012	extracellular matrix	gene_ontology	14.2991	18682	121	259	19	1.86295e-11	9.31476e-12
uploaded_gene_set	GO_0030198	GO:0030198	extracellular matrix organization	gene_ontology	14.0571	18682	121	195	17	3.2524e-11	1.08413e-11
uploaded_gene_set	GO_0005201	GO:0005201	extracellular matrix structural constituent	gene_ontology	11.1422	18682	121	62	10	2.67365e-08	6.68414e-09
uploaded_gene_set	GO_0005578	GO:0005578	proteinaceous extracellular matrix	gene_ontology	9.81394	18682	121	262	15	5.69268e-07	1.13854e-07
uploaded_gene_set	GO_0030199	GO:0030199	collagen fibril organization	gene_ontology	8.45383	18682	121	37	7	1.30445e-05	2.17408e-06
uploaded_gene_set	GO_0030574	GO:0030574	collagen catabolic process	gene_ontology	8.04146	18682	121	65	8	3.37129e-05	4.81612e-06
uploaded_gene_set	GO_0005518	GO:0005518	collagen binding	gene_ontology	6.88245	18682	121	61	7	0.000486189	6.07737e-05
uploaded_gene_set	GO_0005576	GO:0005576	extracellular region	gene_ontology	6.55882	18682	121	1698	30	0.00102432	0.000113813
uploaded_gene_set	GO_0004252	GO:0004252	serine-type endopeptidase activity	gene_ontology	6.33075	18682	121	191	10	0.00173182	0.000173182
uploaded_gene_set	GO_0048407	GO:0048407	platelet-derived growth factor binding	gene_ontology	6.27291	18682	121	11	4	0.00197855	0.000179868
uploaded_gene_set	GO_0022617	GO:0022617	extracellular matrix disassembly	gene_ontology	6.21732	18682	121	76	7	0.00224872	0.000187393
uploaded_gene_set	GO_0001501	GO:0001501	skeletal system development	gene_ontology	5.56279	18682	121	135	8	0.0101501	0.000752528
uploaded_gene_set	GO_0005788	GO:0005788	endoplasmic reticulum lumen	gene_ontology	5.54661	18682	121	289	11	0.0105354	0.000752528
uploaded_gene_set	GO_0005178	GO:0005178	integrin binding	gene_ontology	5.35088	18682	121	102	7	0.0165338	0.00110226
uploaded_gene_set	GO_0006508	GO:0006508	proteolysis	gene_ontology	5.2935	18682	121	436	13	0.0188695	0.00117934
uploaded_gene_set	GO_0005604	GO:0005604	basement membrane	gene_ontology	5.0404	18682	121	75	6	0.0337954	0.00198796
uploaded_gene_set	GO_0005509	GO:0005509	calcium ion binding	gene_ontology	4.47134	18682	121	680	15	0.12529	0.00696056
uploaded_gene_set	GO_0070062	GO:0070062	extracellular exosome	gene_ontology	4.16214	18682	121	2694	34	0.255341	0.0134062
uploaded_gene_set	GO_0097435	GO:0097435	supramolecular fiber organization	gene_ontology	4.14092	18682	121	13	3	0.268124	0.0134062

## Sheet: ENSG00000177494_gene_Pancreas
No GO term passed the criterio of FDR<0.05
